# Supplementary material for: (E)-4-[4-(Dimethyl­amino)benzyl­ideneamino]benzonitrile
Source: Acta Crystallogr Sect E Struct Rep Online. 2009 Nov 14;65(Pt 12):o3091. doi: 10.1107/S1600536809047023 (PMC2972009; doi:10.1107/S1600536809047023)
Supplement: Supplementary file 1 [file e-65-o3091-sup1.cif]

##############################################################################
###                                                                        ###
###        Electronic paper (Acta Crystallographica Section E)             ###
###                                                                        ###
##############################################################################
#                                                                            #
# This CIF contains the data in a paper accepted for publication in Acta     #
# Crystallographica Section E. It conforms to the requirements of Notes      #
# for Authors for Section E, and has been peer reviewed under the auspices   #
# of the IUCr Commission on Journals.                                        #
#                                                                            #
# Full details of the Crystallographic Information File format               #
# are given in the paper "The Crystallographic Information File (CIF):       #
# a New Standard Archive File for Crystallography" by S. R. Hall, F. H.      #
# Allen and I. D. Brown [Acta Cryst. (1991), A47, 655-685].                  #
#                                                                            #
# The current version of the core CIF dictionary is obtainable from          #
# ftp://ftp.iucr.org/pub/cif_core.dic. The current version number is 2.4.    #
#                                                                            #
# Software is freely available for graphical display of the structure(s) in  #
# this CIF.  For information consult the CIF home page http://www.iucr.org/  #
# cif/home.html                                                              #
#                                                                            #
# This file may be used for bona fide research purposes within the           #
# scientific community so long as proper attribution is given to the journal # 
# article from which it was obtained.                                        #
#                                                                            #
##############################################################################
                                             
data_I
_audit_creation_method     SHELXL-97
_chemical_name_systematic
;
(<i>E</i>)-4-[4-(Dimethylamino)benzylideneamino]benzonitrile
;
_chemical_name_common     ?
_chemical_formula_moiety     'C16 H15 N3'
_chemical_formula_sum     'C16 H15 N3'
_chemical_formula_iupac     'C16 H15 N3'
_chemical_formula_weight     249.31
_chemical_melting_point     ?
_symmetry_cell_setting     monoclinic
_symmetry_space_group_name_H-M     'P 21/c'
_symmetry_space_group_name_Hall     '-P 2ybc'
loop_
    _symmetry_equiv_pos_as_xyz
    'x, y, z'
    '-x, y+1/2, -z+1/2'
    '-x, -y, -z'
    'x, -y-1/2, z-1/2'
_cell_length_a     9.733(6)
_cell_length_b     16.159(9)
_cell_length_c     9.103(6)
_cell_angle_alpha     90.00
_cell_angle_beta     110.644(12)
_cell_angle_gamma     90.00
_cell_volume     1339.8(14)
_cell_formula_units_Z     4
_cell_measurement_reflns_used     3347
_cell_measurement_theta_min     2.2361
_cell_measurement_theta_max     27.4662
_cell_measurement_temperature     293(2)
_exptl_crystal_description     block
_exptl_crystal_colour     yellow
_exptl_crystal_size_max     0.20
_exptl_crystal_size_mid     0.20
_exptl_crystal_size_min     0.20
_exptl_crystal_density_diffrn     1.236
_exptl_crystal_density_meas     ?
_exptl_crystal_density_method     'not measured'
_exptl_crystal_F_000     528
_exptl_absorpt_coefficient_mu     0.075
_exptl_absorpt_correction_type     'multi-scan'
_exptl_absorpt_process_details     '(CrystalClear; Rigaku, 2005)'
_exptl_absorpt_correction_T_min     0.985
_exptl_absorpt_correction_T_max     0.985
_exptl_special_details
;
;
_diffrn_ambient_temperature     293(2)
_diffrn_radiation_type     MoK\a
_diffrn_radiation_wavelength     0.71073
_diffrn_radiation_source     'fine-focus sealed tube'
_diffrn_radiation_monochromator     graphite
_diffrn_measurement_device_type     'Rigaku SCXmini'
_diffrn_measurement_method     \w
_diffrn_detector_area_resol_mean     13.6612
_diffrn_reflns_number     13048
_diffrn_reflns_av_R_equivalents     0.0426
_diffrn_reflns_av_sigmaI/netI     0.0327
_diffrn_reflns_theta_min     2.24
_diffrn_reflns_theta_max     26.00
_diffrn_reflns_theta_full     26.00
_diffrn_measured_fraction_theta_max     0.994
_diffrn_measured_fraction_theta_full     0.994
_diffrn_reflns_limit_h_min     -12
_diffrn_reflns_limit_h_max     12
_diffrn_reflns_limit_k_min     -19
_diffrn_reflns_limit_k_max     19
_diffrn_reflns_limit_l_min     -11
_diffrn_reflns_limit_l_max     11
_diffrn_standards_number     0
_diffrn_standards_interval_count     ?
_diffrn_standards_interval_time     ?
_diffrn_standards_decay_%     ?
_refine_special_details
;
Refinement of <i>F</i>^2^ against ALL reflections. The weighted <i>R</i>-factor
<i>wR</i> and goodness of fit <i>S</i> are based on <i>F</i>^2^, conventional
<i>R</i>-factors <i>R</i> are based on <i>F</i>, with <i>F</i> set to zero for
negative <i>F</i>^2^. The threshold expression of <i>F</i>^2^ >
\s(<i>F</i>^2^) is used only for calculating <i>R</i>-factors(gt) <i>etc</i>.
and is not relevant to the choice of reflections for refinement.
<i>R</i>-factors based on <i>F</i>^2^ are statistically about twice as large
as those based on <i>F</i>, and <i>R</i>- factors based on ALL data will be
even larger.
;
_reflns_number_total     2610
_reflns_number_gt     2134
_reflns_threshold_expression     I>2\s(I)
_refine_ls_structure_factor_coef     Fsqd
_refine_ls_matrix_type     full
_refine_ls_R_factor_all     0.0868
_refine_ls_R_factor_gt     0.0696
_refine_ls_wR_factor_gt     0.2014
_refine_ls_wR_factor_ref     0.2208
_refine_ls_goodness_of_fit_ref     1.092
_refine_ls_restrained_S_all     1.092
_refine_ls_number_reflns     2610
_refine_ls_number_parameters     172
_refine_ls_number_restraints     0
_refine_ls_hydrogen_treatment     constr
_refine_ls_weighting_scheme     calc
_refine_ls_weighting_details
         'calc w=1/[\s^2^(Fo^2^)+(0.1227P)^2^+0.7975P] where P=(Fo^2^+2Fc^2^)/3'
_atom_sites_solution_hydrogens     geom
_atom_sites_solution_primary     direct
_atom_sites_solution_secondary     difmap
_refine_ls_shift/su_max     0.000
_refine_ls_shift/su_mean     0.000
_refine_diff_density_max     0.532
_refine_diff_density_min     -0.364
_refine_ls_extinction_method     none
_refine_ls_extinction_coef     ?
loop_
    _atom_type_symbol
    _atom_type_description
    _atom_type_scat_dispersion_real
    _atom_type_scat_dispersion_imag
    _atom_type_scat_source
    'C' 'C' 0.0033 0.0016
                         'International Tables Vol C Tables 4.2.6.8 and 6.1.1.4'
    'H' 'H' 0.0000 0.0000
                         'International Tables Vol C Tables 4.2.6.8 and 6.1.1.4'
    'N' 'N' 0.0061 0.0033
                         'International Tables Vol C Tables 4.2.6.8 and 6.1.1.4'
_computing_data_collection     'CrystalClear (Rigaku, 2005)'
_computing_cell_refinement     'CrystalClear (Rigaku, 2005)'
_computing_data_reduction     'CrystalClear (Rigaku, 2005)'
_computing_structure_solution     'SHELXS97 (Sheldrick, 2008)'
_computing_structure_refinement     'SHELXL97 (Sheldrick, 2008)'
_computing_molecular_graphics     'SHELXTL (Sheldrick, 2008)'
_computing_publication_material     'SHELXL97 (Sheldrick, 2008)'
loop_
    _atom_site_type_symbol
    _atom_site_label
    _atom_site_fract_x
    _atom_site_fract_y
    _atom_site_fract_z
    _atom_site_U_iso_or_equiv
    _atom_site_adp_type
    _atom_site_calc_flag
    _atom_site_refinement_flags
    _atom_site_occupancy
    _atom_site_disorder_assembly
    _atom_site_disorder_group
    N N2 0.9054(2) 0.11253(12) 0.0481(2) 0.0259(5) Uani d . 1 . .
    N N1 1.3132(2) 0.12345(13) 0.7796(2) 0.0266(5) Uani d . 1 . .
    C C4 1.2390(3) 0.13388(14) 0.6221(3) 0.0224(5) Uani d . 1 . .
    C C14 0.7447(3) 0.19677(16) -0.3581(3) 0.0279(6) Uani d . 1 . .
    H H14A 0.7262 0.2472 -0.4105 0.033 Uiso calc R 1 . .
    C C15 0.8167(3) 0.19445(15) -0.1968(3) 0.0254(5) Uani d . 1 . .
    H H15A 0.8479 0.2435 -0.1415 0.030 Uiso calc R 1 . .
    C C9 1.0202(3) 0.15527(14) 0.1238(3) 0.0246(5) Uani d . 1 . .
    H H9A 1.0606 0.1897 0.0678 0.030 Uiso calc R 1 . .
    C C10 0.8427(2) 0.11873(14) -0.1164(3) 0.0222(5) Uani d . 1 . .
    C C12 0.7285(3) 0.04706(15) -0.3620(3) 0.0278(6) Uani d . 1 . .
    H H12A 0.7008 -0.0022 -0.4174 0.033 Uiso calc R 1 . .
    C C11 0.7979(3) 0.04566(15) -0.2013(3) 0.0280(6) Uani d . 1 . .
    H H11A 0.8151 -0.0048 -0.1487 0.034 Uiso calc R 1 . .
    C C6 1.0225(3) 0.11201(14) 0.3895(3) 0.0247(5) Uani d . 1 . .
    H H6A 0.9282 0.0907 0.3439 0.030 Uiso calc R 1 . .
    C C16 0.6232(3) 0.12454(17) -0.6090(3) 0.0344(6) Uani d . 1 . .
    C C13 0.7000(3) 0.12305(15) -0.4417(3) 0.0264(6) Uani d . 1 . .
    C C5 1.0934(3) 0.10420(15) 0.5487(3) 0.0249(5) Uani d . 1 . .
    H H5A 1.0456 0.0792 0.6092 0.030 Uiso calc R 1 . .
    C C2 1.2299(3) 0.18366(15) 0.3669(3) 0.0260(6) Uani d . 1 . .
    H H2B 1.2749 0.2115 0.3066 0.031 Uiso calc R 1 . .
    C C3 1.3042(3) 0.17532(15) 0.5260(3) 0.0265(6) Uani d . 1 . .
    H H3A 1.3983 0.1971 0.5708 0.032 Uiso calc R 1 . .
    C C1 1.0889(3) 0.15156(14) 0.2934(3) 0.0235(5) Uani d . 1 . .
    N N3 0.5616(3) 0.12575(18) -0.7415(3) 0.0523(8) Uani d . 1 . .
    C C8 1.2478(3) 0.0794(2) 0.8776(3) 0.0427(7) Uani d . 1 . .
    H H8A 1.1447 0.0721 0.8211 0.064 Uiso calc R 1 . .
    H H8B 1.2615 0.1108 0.9713 0.064 Uiso calc R 1 . .
    H H8C 1.2939 0.0263 0.9053 0.064 Uiso calc R 1 . .
    C C7 1.4701(3) 0.14047(19) 0.8465(3) 0.0350(6) Uani d . 1 . .
    H H7A 1.5001 0.1699 0.7713 0.052 Uiso calc R 1 . .
    H H7B 1.5231 0.0892 0.8729 0.052 Uiso calc R 1 . .
    H H7C 1.4904 0.1735 0.9395 0.052 Uiso calc R 1 . .
loop_
    _atom_site_aniso_label
    _atom_site_aniso_U_11
    _atom_site_aniso_U_22
    _atom_site_aniso_U_33
    _atom_site_aniso_U_12
    _atom_site_aniso_U_13
    _atom_site_aniso_U_23
    N2 0.0267(10) 0.0271(10) 0.0214(10) 0.0019(8) 0.0054(9) 0.0007(8)
    N1 0.0246(11) 0.0340(12) 0.0196(10) -0.0042(8) 0.0058(8) -0.0022(8)
    C4 0.0236(12) 0.0212(11) 0.0222(11) 0.0013(9) 0.0078(9) -0.0028(9)
    C14 0.0284(13) 0.0287(13) 0.0262(13) 0.0007(10) 0.0090(10) 0.0048(10)
    C15 0.0266(12) 0.0251(12) 0.0238(12) -0.0028(9) 0.0080(10) -0.0008(9)
    C9 0.0244(12) 0.0227(12) 0.0263(12) 0.0026(9) 0.0084(10) 0.0023(9)
    C10 0.0184(11) 0.0278(12) 0.0203(11) 0.0004(9) 0.0067(9) 0.0014(9)
    C12 0.0284(13) 0.0276(13) 0.0268(13) 0.0012(10) 0.0091(10) -0.0042(10)
    C11 0.0308(13) 0.0245(12) 0.0275(13) 0.0066(10) 0.0087(10) 0.0037(9)
    C6 0.0199(11) 0.0263(12) 0.0269(12) -0.0012(9) 0.0071(10) -0.0025(9)
    C16 0.0346(14) 0.0389(15) 0.0283(15) 0.0001(11) 0.0093(12) -0.0003(11)
    C13 0.0234(12) 0.0340(14) 0.0220(12) 0.0031(10) 0.0083(10) 0.0018(9)
    C5 0.0251(12) 0.0266(12) 0.0246(12) -0.0018(9) 0.0109(10) -0.0020(9)
    C2 0.0261(12) 0.0252(12) 0.0276(12) -0.0024(10) 0.0103(10) 0.0031(9)
    C3 0.0232(12) 0.0279(12) 0.0258(12) -0.0052(9) 0.0055(10) -0.0016(9)
    C1 0.0244(12) 0.0211(11) 0.0237(12) 0.0017(9) 0.0066(10) -0.0011(9)
    N3 0.0589(18) 0.0662(19) 0.0246(13) -0.0025(14) 0.0058(12) -0.0003(11)
    C8 0.0412(16) 0.063(2) 0.0232(13) -0.0160(14) 0.0105(12) 0.0014(12)
    C7 0.0250(13) 0.0527(17) 0.0237(12) -0.0017(11) 0.0042(10) -0.0014(11)
_geom_special_details
;
All e.s.d.'s (except the e.s.d. in the dihedral angle between two l.s. planes)
are estimated using the full covariance matrix. The cell e.s.d.'s are taken
into account individually in the estimation of e.s.d.'s in distances, angles
and torsion angles; correlations between e.s.d.'s in cell parameters are only
used when they are defined by crystal symmetry. An approximate (isotropic)
treatment of cell e.s.d.'s is used for estimating e.s.d.'s involving l.s.
planes.
;
loop_
    _geom_bond_atom_site_label_1
    _geom_bond_atom_site_label_2
    _geom_bond_site_symmetry_2
    _geom_bond_distance
    _geom_bond_publ_flag
    N2 C9 . 1.288(3) ?
    N2 C10 . 1.408(3) ?
    N1 C4 . 1.370(3) ?
    N1 C8 . 1.452(3) ?
    N1 C7 . 1.457(3) ?
    C4 C3 . 1.417(3) ?
    C4 C5 . 1.420(3) ?
    C14 C15 . 1.387(3) ?
    C14 C13 . 1.398(4) ?
    C14 H14A . 0.9300 ?
    C15 C10 . 1.402(3) ?
    C15 H15A . 0.9300 ?
    C9 C1 . 1.451(3) ?
    C9 H9A . 0.9300 ?
    C10 C11 . 1.394(3) ?
    C12 C11 . 1.378(3) ?
    C12 C13 . 1.403(3) ?
    C12 H12A . 0.9300 ?
    C11 H11A . 0.9300 ?
    C6 C5 . 1.374(3) ?
    C6 C1 . 1.411(3) ?
    C6 H6A . 0.9300 ?
    C16 N3 . 1.143(4) ?
    C16 C13 . 1.441(3) ?
    C5 H5A . 0.9300 ?
    C2 C3 . 1.379(3) ?
    C2 C1 . 1.397(3) ?
    C2 H2B . 0.9300 ?
    C3 H3A . 0.9300 ?
    C8 H8A . 0.9600 ?
    C8 H8B . 0.9600 ?
    C8 H8C . 0.9600 ?
    C7 H7A . 0.9600 ?
    C7 H7B . 0.9600 ?
    C7 H7C . 0.9600 ?
loop_
    _geom_angle_atom_site_label_1
    _geom_angle_atom_site_label_2
    _geom_angle_atom_site_label_3
    _geom_angle_site_symmetry_1
    _geom_angle_site_symmetry_3
    _geom_angle
    _geom_angle_publ_flag
    C9 N2 C10 . . 120.0(2) ?
    C4 N1 C8 . . 121.3(2) ?
    C4 N1 C7 . . 120.2(2) ?
    C8 N1 C7 . . 117.2(2) ?
    N1 C4 C3 . . 121.3(2) ?
    N1 C4 C5 . . 121.4(2) ?
    C3 C4 C5 . . 117.3(2) ?
    C15 C14 C13 . . 119.8(2) ?
    C15 C14 H14A . . 120.1 ?
    C13 C14 H14A . . 120.1 ?
    C14 C15 C10 . . 120.4(2) ?
    C14 C15 H15A . . 119.8 ?
    C10 C15 H15A . . 119.8 ?
    N2 C9 C1 . . 122.3(2) ?
    N2 C9 H9A . . 118.9 ?
    C1 C9 H9A . . 118.9 ?
    C11 C10 C15 . . 119.1(2) ?
    C11 C10 N2 . . 117.6(2) ?
    C15 C10 N2 . . 123.2(2) ?
    C11 C12 C13 . . 119.8(2) ?
    C11 C12 H12A . . 120.1 ?
    C13 C12 H12A . . 120.1 ?
    C12 C11 C10 . . 121.0(2) ?
    C12 C11 H11A . . 119.5 ?
    C10 C11 H11A . . 119.5 ?
    C5 C6 C1 . . 121.7(2) ?
    C5 C6 H6A . . 119.1 ?
    C1 C6 H6A . . 119.1 ?
    N3 C16 C13 . . 179.6(3) ?
    C14 C13 C12 . . 119.8(2) ?
    C14 C13 C16 . . 120.5(2) ?
    C12 C13 C16 . . 119.7(2) ?
    C6 C5 C4 . . 120.8(2) ?
    C6 C5 H5A . . 119.6 ?
    C4 C5 H5A . . 119.6 ?
    C3 C2 C1 . . 122.0(2) ?
    C3 C2 H2B . . 119.0 ?
    C1 C2 H2B . . 119.0 ?
    C2 C3 C4 . . 120.7(2) ?
    C2 C3 H3A . . 119.6 ?
    C4 C3 H3A . . 119.6 ?
    C2 C1 C6 . . 117.3(2) ?
    C2 C1 C9 . . 120.0(2) ?
    C6 C1 C9 . . 122.6(2) ?
    N1 C8 H8A . . 109.5 ?
    N1 C8 H8B . . 109.5 ?
    H8A C8 H8B . . 109.5 ?
    N1 C8 H8C . . 109.5 ?
    H8A C8 H8C . . 109.5 ?
    H8B C8 H8C . . 109.5 ?
    N1 C7 H7A . . 109.5 ?
    N1 C7 H7B . . 109.5 ?
    H7A C7 H7B . . 109.5 ?
    N1 C7 H7C . . 109.5 ?
    H7A C7 H7C . . 109.5 ?
    H7B C7 H7C . . 109.5 ?
data_global
_journal_date_recd_electronic     2009-11-01
_journal_date_accepted     2009-11-06
_journal_name_full     'Acta Crystallographica, Section E'
_journal_year     2009
_journal_volume     65
_journal_issue     12
_journal_page_first     o3091
_journal_page_last     o3091
_journal_paper_category     QO
_journal_coeditor_code     RZ2389
_publ_contact_author_name     'Jian-Cheng Zhou'
_publ_contact_author_address
;
College of Chemistry and Chemical Engineering, Southeast University,
Nanjing 211189, People's Republic of China
;
_publ_contact_author_email     'jczhou@seu.edu.cn'
_publ_contact_author_fax     '86-25-85402606'
_publ_contact_author_phone     '86-25-85402606'
_publ_section_title
;
(<i>E</i>)-4-[4-(Dimethylamino)benzylideneamino]benzonitrile
;
loop_
    _publ_author_name
    _publ_author_footnote
    _publ_author_address
    'Zhou, Jian-Cheng' .
;
College of Chemistry and Chemical Engineering, Southeast University,
Nanjing 211189, People's Republic of China
Jiangsu Provincial Key Laboratory of Pulp and Paper Science and Technology,
Nanjing Forestry University, Nanjing 210037, People's Republic of China
;
    'Zhang, Zheng-Yun' .
;
College of Chemistry and Chemical Engineering, Southeast University,
Nanjing 211189, People's Republic of China
;
    'Li, Nai-Xu' .
;
College of Chemistry and Chemical Engineering, Southeast University,
Nanjing 211189, People's Republic of China
;
    'Zhang, Chuan-Ming' .
;
College of Chemistry and Chemical Engineering, Southeast University,
Nanjing 211189, People's Republic of China
;
