# Supplementary material for: (E)-4-[4-(Dimethyl­amino)benzyl­ideneamino]benzonitrile
Source: Acta Crystallogr Sect E Struct Rep Online. 2009 Nov 14;65(Pt 12):o3091. doi: 10.1107/S1600536809047023 (PMC2972009; doi:10.1107/S1600536809047023)
Supplement: Supplementary file 2 [file e-65-o3091-Isup2.hkl]

# 
# h,k,l, Fc-squared, Fo-squared, sigma(Fo-squared) and status flag 
# 
data_I
_shelx_title ' 1 in P2(1)/c' 
_shelx_refln_list_code          4 
_shelx_F_calc_maximum       94.46 
_exptl_crystal_F_000       528.00 
_reflns_d_resolution_high  0.8106 
 
loop_ 
 _symmetry_equiv_pos_as_xyz 
 'x, y, z' 
 '-x, y+1/2, -z+1/2' 
 '-x, -y, -z' 
 'x, -y-1/2, z-1/2' 
 
_cell_length_a     9.7330 
_cell_length_b    16.1587 
_cell_length_c     9.1031 
_cell_angle_alpha  90.000 
_cell_angle_beta  110.644 
_cell_angle_gamma  90.000 
 
_shelx_F_squared_multiplier     1.000 
 
loop_ 
 _refln_index_h 
 _refln_index_k 
 _refln_index_l 
 _refln_F_squared_calc 
 _refln_F_squared_meas 
 _refln_F_squared_sigma 
 _refln_observed_status 
   1   0   0     2050.24        0.34      1.55 o 
   2   0   0     6886.30     6764.03     38.88 o 
   3   0   0       43.44       25.12      3.02 o 
   4   0   0     2881.26     2896.63     26.99 o 
   5   0   0      631.36      776.98      8.14 o 
   6   0   0      292.71      308.88      8.90 o 
   7   0   0       23.35       25.20      4.19 o 
   8   0   0        1.09        4.23      3.25 o 
   9   0   0       23.41       17.49      4.09 o 
  10   0   0      104.12      106.91     17.43 o 
  11   0   0       66.63       71.78      8.93 o 
   1   1   0       20.10        4.02      2.34 o 
   2   1   0        0.07        4.70      1.53 o 
   3   1   0       44.21       34.26      1.79 o 
   4   1   0     1824.61     2054.64     16.12 o 
   5   1   0      887.06      927.87      8.31 o 
   6   1   0        9.08       10.13      2.55 o 
   7   1   0       18.67       18.01      2.97 o 
   8   1   0      162.98      140.39      6.93 o 
   9   1   0       27.20       23.85      2.67 o 
  10   1   0      250.08      233.09      9.77 o 
  11   1   0       60.46       52.17      6.02 o 
   1   2   0       38.43       31.40      0.82 o 
   2   2   0        4.65        6.73      1.35 o 
   3   2   0        1.91        0.56      0.87 o 
   4   2   0       46.21       38.80      2.13 o 
   5   2   0        5.95        2.93      1.50 o 
   6   2   0        8.85        7.28      1.92 o 
   7   2   0        0.01        1.65      1.97 o 
   8   2   0        0.01        0.00      1.73 o 
   9   2   0        1.07        5.51      1.97 o 
  10   2   0        1.16        4.02      2.43 o 
  11   2   0        5.30        5.62      2.93 o 
   1   3   0        0.61        3.63      0.74 o 
   2   3   0      341.72      306.92      4.14 o 
   3   3   0      427.01      416.47      3.26 o 
   4   3   0      335.70      379.04      5.10 o 
   5   3   0      302.70      280.32      3.47 o 
   6   3   0       30.11       33.04      3.43 o 
   7   3   0        2.89        5.86      1.76 o 
   8   3   0       23.93       21.27      2.59 o 
   9   3   0       94.66       79.60      6.17 o 
  10   3   0       53.71       34.37      5.37 o 
  11   3   0        1.00        3.40      2.90 o 
   2   4   0     1537.93     1629.73      9.51 o 
   3   4   0      424.10      455.36      4.67 o 
   4   4   0       11.02       22.95      2.27 o 
   5   4   0      620.32      787.38      8.09 o 
   6   4   0       13.21        5.82      2.38 o 
   7   4   0       10.68       19.58      4.57 o 
   8   4   0        0.18        3.05      1.77 o 
   9   4   0       87.93       75.31      8.10 o 
  10   4   0       43.37       45.04      5.15 o 
  11   4   0        2.40        3.02      2.83 o 
   1   5   0     1887.84     1930.59     10.08 o 
   2   5   0      236.90      303.87      3.33 o 
   3   5   0      592.95      606.15      5.20 o 
   4   5   0      328.59      381.56      5.31 o 
   5   5   0      685.35      678.21      7.52 o 
   6   5   0        5.22        7.86      2.04 o 
   7   5   0       64.65       61.12      3.58 o 
   8   5   0       79.86       64.60      5.92 o 
   9   5   0        0.76        3.22      2.91 o 
  10   5   0       33.81       29.15      3.73 o 
   0   6   0      625.85      533.58      7.35 o 
   1   6   0      209.08      101.64      1.77 o 
   2   6   0       17.66       45.28      4.05 o 
   3   6   0       12.61       11.48      1.38 o 
   4   6   0      326.54      315.00      3.83 o 
   5   6   0       10.87       25.16      3.38 o 
   6   6   0       44.67       30.30      3.12 o 
   7   6   0        0.58        2.66      1.97 o 
   8   6   0       12.19       12.22      2.42 o 
   9   6   0        4.33        5.85      2.58 o 
  10   6   0        5.23        3.27      2.29 o 
   1   7   0        3.98        3.45      1.28 o 
   2   7   0       91.95       96.55      2.96 o 
   3   7   0      994.74      996.87      7.11 o 
   4   7   0       17.56       14.76      1.73 o 
   5   7   0      109.76       98.59      4.02 o 
   6   7   0      120.59      120.34      4.28 o 
   7   7   0        2.53        5.21      2.17 o 
   8   7   0        0.90        1.71      2.46 o 
   9   7   0       13.77        8.86      3.21 o 
  10   7   0        0.04        2.25      2.16 o 
   0   8   0     1506.31     1904.26     23.21 o 
   1   8   0       15.60       29.76      2.53 o 
   2   8   0     1395.36     1770.45     25.98 o 
   4   8   0      644.91      659.76      6.86 o 
   5   8   0      256.99      295.49      6.57 o 
   6   8   0       46.65       61.07      4.27 o 
   7   8   0       35.33       35.85      3.06 o 
   8   8   0        4.26        6.94      2.95 o 
   9   8   0       25.08       22.72      3.29 o 
  10   8   0        9.31        7.33      3.39 o 
   1   9   0       73.87       68.23      4.05 o 
   2   9   0       98.10      139.35      4.33 o 
   3   9   0        0.15        1.71      1.22 o 
   4   9   0        3.41        2.12      1.11 o 
   5   9   0       19.27       25.40      3.02 o 
   6   9   0        0.00        3.42      2.16 o 
   7   9   0       50.59       40.53      4.57 o 
   8   9   0       20.18       12.43      2.46 o 
   9   9   0       15.02       15.75      3.88 o 
  10   9   0        3.43        4.04      2.75 o 
   0  10   0       93.24      103.61      2.63 o 
   1  10   0      137.07      110.28      3.86 o 
   2  10   0       50.57       45.08      3.23 o 
   3  10   0       10.75       18.15      3.86 o 
   4  10   0      123.66      122.52     12.17 o 
   5  10   0        0.47        5.74      1.64 o 
   6  10   0        5.70        2.73      1.76 o 
   7  10   0        1.65        2.78      3.01 o 
   8  10   0        0.26        8.25      3.47 o 
   9  10   0        0.02        4.18      4.71 o 
   1  11   0      631.82      619.88      8.94 o 
   2  11   0       87.08       70.16      4.33 o 
   3  11   0       56.33       51.86      4.78 o 
   4  11   0       15.79        8.12      1.79 o 
   5  11   0        3.28        6.03      2.28 o 
   6  11   0       19.17       24.79      3.57 o 
   7  11   0        8.47        6.82      2.87 o 
   8  11   0        3.13        8.63      3.45 o 
   9  11   0        0.43        4.74      4.98 o 
   0  12   0     1697.87     1929.97     28.83 o 
   1  12   0       57.45       79.00      4.05 o 
   2  12   0      346.45      243.72      5.37 o 
   3  12   0        6.96       16.26      2.89 o 
   4  12   0        0.88        8.60      2.37 o 
   5  12   0        2.97        2.91      2.71 o 
   6  12   0        0.44        8.33      3.12 o 
   7  12   0       11.00        7.98      3.53 o 
   8  12   0        7.30        3.97      4.89 o 
   1  13   0      261.20      286.09      6.52 o 
   2  13   0        0.83        3.07      2.07 o 
   3  13   0        5.91        8.27      2.72 o 
   4  13   0        4.57        3.94      2.71 o 
   5  13   0        0.03        3.47      2.62 o 
   6  13   0        2.53        3.32      2.30 o 
   7  13   0        0.33        3.15      6.08 o 
   8  13   0       27.48       26.73      6.04 o 
   0  14   0      365.14      360.34     13.19 o 
   1  14   0      107.82      123.16      7.63 o 
   2  14   0       67.24       74.41      4.80 o 
   3  14   0        4.73        7.47      2.72 o 
   4  14   0       17.79       23.49      3.24 o 
   5  14   0       11.52       10.24      2.51 o 
   6  14   0        2.95        8.74      2.97 o 
   7  14   0        1.54        9.94      4.98 o 
   1  15   0      308.13      333.34      9.98 o 
   2  15   0      119.33      112.35     10.05 o 
   3  15   0       39.44       37.54      3.48 o 
   4  15   0       27.10       30.16      3.64 o 
   5  15   0        2.03        7.23      3.07 o 
   6  15   0        5.46       11.61      4.66 o 
   7  15   0        9.99       13.89      5.03 o 
   0  16   0      468.01      486.93     11.83 o 
   1  16   0      110.95      110.71      8.04 o 
   2  16   0      452.83      445.67     11.69 o 
   3  16   0        1.14        2.58      2.37 o 
   4  16   0        9.74        9.42      2.18 o 
   5  16   0        1.83        1.62      4.18 o 
   6  16   0        8.86        6.73      4.26 o 
   1  17   0       18.14       20.66      4.12 o 
   2  17   0        6.48        7.55      2.26 o 
   3  17   0      218.57      236.47      7.19 o 
   4  17   0       24.65       17.03      5.79 o 
   5  17   0       25.36       26.52      6.61 o 
   0  18   0       16.52       16.17      9.30 o 
   1  18   0       75.95       93.57      8.26 o 
   2  18   0       80.00       87.48      7.65 o 
   3  18   0       62.54       67.56      6.04 o 
   4  18   0       66.18       70.53     10.36 o 
   1  19   0       22.30       18.32      3.37 o 
   2  19   0       14.70       16.83      3.22 o 
   3  19   0      188.46      178.90     14.78 o 
 -11   1   1       11.65        9.25      2.90 o 
 -10   1   1       40.17       31.39      3.38 o 
  -9   1   1        0.00        1.31      2.07 o 
  -8   1   1       89.33       90.22      4.63 o 
  -7   1   1        4.45        3.94      1.85 o 
  -6   1   1      675.68      749.32     11.23 o 
  -5   1   1       13.08       14.80      2.56 o 
  -4   1   1      166.37      171.65      4.87 o 
  -3   1   1     5616.26     5724.54     50.17 o 
  -2   1   1     5794.81     5699.75     39.94 o 
  -1   1   1      453.54      252.65      5.22 o 
   1   1   1        4.04        1.56      0.96 o 
   2   1   1      838.72      743.81      8.82 o 
   3   1   1      286.93      365.13      2.91 o 
   4   1   1       10.69       20.22      2.10 o 
   5   1   1       90.61       99.66      4.51 o 
   6   1   1       15.71        8.94      2.15 o 
   7   1   1       56.37       70.84      5.47 o 
   8   1   1      136.71      120.76      7.25 o 
   9   1   1        5.45        6.16      2.99 o 
  10   1   1        4.56        7.23      2.84 o 
 -11   2   1        0.14        3.43      2.61 o 
 -10   2   1       69.50       57.81      5.44 o 
  -9   2   1        3.12        2.32      1.94 o 
  -8   2   1       22.35       26.08      3.45 o 
  -7   2   1      115.52      145.22      4.39 o 
  -6   2   1      197.90      214.58      5.49 o 
  -5   2   1      299.26      371.64      4.32 o 
  -4   2   1      574.11      624.73      5.55 o 
  -3   2   1     3514.87     3466.41     24.48 o 
  -1   2   1     2723.32     2640.97     19.94 o 
   0   2   1     2075.72     1894.73     11.47 o 
   2   2   1      258.37      261.24      1.85 o 
   3   2   1        1.65        1.15      1.09 o 
   4   2   1      580.34      643.86      6.97 o 
   5   2   1      507.52      428.91      6.00 o 
   6   2   1      294.43      316.04      8.01 o 
   7   2   1        4.64        5.59      1.61 o 
   8   2   1      242.34      217.47      7.77 o 
   9   2   1      259.52      279.31      9.85 o 
  10   2   1        1.33        7.26      3.14 o 
 -11   3   1        5.58        6.27      2.08 o 
 -10   3   1        9.95        4.78      2.76 o 
  -9   3   1        0.87        2.26      3.48 o 
  -8   3   1       53.21       44.69      4.97 o 
  -7   3   1        0.07        3.24      2.19 o 
  -6   3   1      862.91     1050.40     12.58 o 
  -5   3   1        0.17        0.00      1.68 o 
  -4   3   1        1.08        0.01      1.47 o 
  -3   3   1     1037.15     1086.33      5.92 o 
  -1   3   1      182.25      178.93      1.91 o 
   0   3   1     1425.97     1424.94      6.61 o 
   1   3   1      317.77      288.04      3.34 o 
   2   3   1       11.89        8.36      1.02 o 
   3   3   1      355.79      360.06      6.64 o 
   4   3   1      275.31      333.06      3.81 o 
   5   3   1        7.80        1.71      0.76 o 
   6   3   1        0.00        2.31      1.20 o 
   7   3   1       37.99       36.42      3.70 o 
   8   3   1       73.84       68.12      5.44 o 
   9   3   1       30.35       34.97      4.72 o 
  10   3   1       17.71       11.19      3.67 o 
 -11   4   1        7.99       10.26      4.17 o 
 -10   4   1        6.64        5.40      2.35 o 
  -9   4   1        1.08        3.42      1.67 o 
  -8   4   1       32.15       41.40      3.82 o 
  -7   4   1       49.03       48.64      4.52 o 
  -6   4   1      321.43      347.34      6.07 o 
  -5   4   1        0.01        0.00      2.24 o 
  -4   4   1       96.25      118.17      2.53 o 
  -3   4   1     1090.74     1115.81      5.81 o 
  -2   4   1     1653.98     1667.44     13.28 o 
  -1   4   1     3377.31     3250.41     24.96 o 
   0   4   1     1087.14     1035.17     11.50 o 
   1   4   1      123.47      159.41      1.82 o 
   2   4   1       38.24       66.66      1.35 o 
   3   4   1     1687.99     1810.25     14.12 o 
   4   4   1       61.87       81.72      2.21 o 
   5   4   1        0.09        1.39      0.92 o 
   6   4   1       28.41       21.39      2.21 o 
   7   4   1        2.05        3.94      1.49 o 
   8   4   1        0.79        5.66      2.86 o 
   9   4   1       82.76       76.15      6.33 o 
  10   4   1        4.56        5.21      2.39 o 
 -11   5   1        0.48        4.55      4.55 o 
 -10   5   1       20.10       17.04      2.99 o 
  -9   5   1        9.51        6.64      2.52 o 
  -8   5   1      228.36      210.00      5.58 o 
  -7   5   1      132.74      145.06      4.93 o 
  -6   5   1      112.04       80.94      4.27 o 
  -5   5   1      983.92      985.91      7.05 o 
  -4   5   1      203.31      175.09      2.64 o 
  -3   5   1        2.76        2.74      1.27 o 
  -2   5   1     1109.78      966.47      9.57 o 
  -1   5   1     6987.44     7019.85     37.63 o 
   0   5   1      156.36      195.49      2.40 o 
   1   5   1     3358.79     3301.31     23.78 o 
   2   5   1     1171.91     1098.52      8.33 o 
   3   5   1      795.68      805.27      6.71 o 
   4   5   1        2.80        0.75      0.93 o 
   5   5   1       31.69       16.21      2.21 o 
   6   5   1       34.23       23.96      3.17 o 
   7   5   1       29.02       22.39      2.90 o 
   8   5   1       86.26       68.27      5.63 o 
   9   5   1        3.91        4.32      2.85 o 
  10   5   1       36.24       38.66      5.68 o 
 -11   6   1       12.01       11.59      4.43 o 
 -10   6   1        9.54        3.76      2.47 o 
  -9   6   1        6.49       10.09      2.13 o 
  -8   6   1        1.82        3.38      1.69 o 
  -7   6   1      315.65      372.86      8.02 o 
  -6   6   1      273.67      296.96      5.60 o 
  -5   6   1     1304.93     1610.53     15.74 o 
  -4   6   1      143.29      163.86      4.33 o 
  -3   6   1       39.50       43.15      1.78 o 
  -2   6   1     3770.67     3938.23     30.09 o 
  -1   6   1      537.38      558.09      5.01 o 
   0   6   1     1306.07     1252.89      8.70 o 
   1   6   1       37.85       36.17      2.01 o 
   2   6   1     1024.05     1134.90      9.72 o 
   3   6   1      167.47      154.93      2.25 o 
   4   6   1       62.92       48.65      2.79 o 
   5   6   1       86.59       79.08      3.64 o 
   6   6   1       55.44       61.25      3.14 o 
   7   6   1      215.27      197.33      6.42 o 
   8   6   1        4.71        1.62      2.89 o 
   9   6   1       83.83       77.81      7.41 o 
  10   6   1       23.25       21.62      3.61 o 
 -10   7   1        0.26        3.19      3.41 o 
  -9   7   1        2.11        1.81      2.56 o 
  -8   7   1       40.56       40.32      3.82 o 
  -7   7   1        0.01        3.84      2.39 o 
  -6   7   1       80.00       70.31      4.44 o 
  -5   7   1       94.21       77.74      3.65 o 
  -4   7   1      506.05      524.34      8.69 o 
  -3   7   1      127.32      106.46      6.44 o 
  -2   7   1     2265.21     2358.60     18.79 o 
  -1   7   1      406.18      431.57      3.58 o 
   0   7   1        3.98        7.49      1.14 o 
   1   7   1     1207.16     1399.72     10.34 o 
   2   7   1       36.47       14.71      1.33 o 
   3   7   1      417.71      616.83      6.70 o 
   4   7   1      237.37      267.07      5.49 o 
   5   7   1       20.30       24.04      2.54 o 
   6   7   1        0.23        4.48      2.33 o 
   7   7   1       68.35       51.81      5.74 o 
   8   7   1       13.09       12.63      2.86 o 
   9   7   1        0.60        3.75      2.56 o 
  10   7   1       17.72       13.44      2.69 o 
 -10   8   1        6.18        6.88      4.59 o 
  -9   8   1        1.24        3.22      2.31 o 
  -8   8   1        1.19        2.08      1.69 o 
  -7   8   1       18.33       14.19      2.45 o 
  -6   8   1        4.21        6.32      1.82 o 
  -5   8   1       11.51       21.03      2.59 o 
  -4   8   1      223.44      175.49      3.14 o 
  -3   8   1      583.60      612.80      7.14 o 
  -2   8   1      114.15       89.42      3.12 o 
  -1   8   1      426.94      375.19      4.74 o 
   0   8   1       46.69       73.48      1.62 o 
   1   8   1      225.17      144.86      2.95 o 
   2   8   1      389.16      521.63      5.90 o 
   3   8   1      742.57      727.68     11.63 o 
   4   8   1        6.40        8.03      1.83 o 
   5   8   1        0.71        2.04      2.04 o 
   6   8   1       21.16       11.07      3.93 o 
   7   8   1        6.55        7.17      3.18 o 
   8   8   1        9.33        8.79      2.33 o 
   9   8   1       14.67       10.68      2.96 o 
 -10   9   1        6.55       10.91      4.89 o 
  -9   9   1       28.94       33.90      6.76 o 
  -8   9   1       43.81       42.51      4.11 o 
  -7   9   1       60.45       56.99      4.66 o 
  -6   9   1       40.22       33.73      3.11 o 
  -5   9   1      505.31      533.69      6.69 o 
  -4   9   1      162.75      120.44      2.85 o 
  -3   9   1      329.59      381.87      9.81 o 
  -2   9   1      248.61      227.07      5.44 o 
  -1   9   1      677.61      856.22     12.50 o 
   0   9   1        4.34        1.57      0.81 o 
   1   9   1      467.09      518.41      6.36 o 
   2   9   1      345.16      274.05      3.53 o 
   3   9   1       72.39      116.97      2.77 o 
   4   9   1       15.68       13.06      2.98 o 
   5   9   1       14.76       21.58      2.59 o 
   6   9   1        0.82        1.72      2.26 o 
   7   9   1       21.84       17.72      2.64 o 
   8   9   1      199.93      179.62      6.94 o 
   9   9   1       72.07       73.19      7.21 o 
 -10  10   1        1.24        3.18      4.58 o 
  -9  10   1       28.38       35.94      6.76 o 
  -8  10   1        3.31        8.48      4.29 o 
  -7  10   1       42.69       44.37      5.30 o 
  -6  10   1        3.04        3.72      1.70 o 
  -5  10   1      217.31      260.47      6.77 o 
  -4  10   1      164.50      140.45      6.67 o 
  -3  10   1       76.87      125.73      4.16 o 
  -2  10   1     2432.40     2313.04     23.56 o 
  -1  10   1      111.37       67.51      3.26 o 
   0  10   1       54.89       87.66      2.13 o 
   1  10   1        0.55        1.38      0.89 o 
   2  10   1       89.01      108.34     12.63 o 
   3  10   1       83.21       48.48      2.32 o 
   4  10   1        0.01        3.62      1.68 o 
   5  10   1        3.53        4.65      1.51 o 
   6  10   1      122.23      125.42      5.43 o 
   7  10   1       63.87       66.03      7.17 o 
   8  10   1       12.88       15.83      3.39 o 
   9  10   1      110.67      108.72     10.42 o 
  -9  11   1        4.20        0.37      5.09 o 
  -8  11   1        0.95        6.85      3.05 o 
  -7  11   1        6.72       10.02      3.09 o 
  -6  11   1       26.29       29.43      3.78 o 
  -5  11   1       50.06       57.22      5.53 o 
  -4  11   1       77.98       97.55      5.57 o 
  -3  11   1        1.07        7.35      2.55 o 
  -2  11   1      339.97      385.37      7.05 o 
  -1  11   1        0.47        9.31      2.33 o 
   0  11   1       16.66       21.72      1.45 o 
   1  11   1       88.02        8.70     31.93 o 
   2  11   1       47.43       29.95      2.51 o 
   3  11   1        7.69        9.70      2.77 o 
   4  11   1       79.82       82.41      3.39 o 
   5  11   1        0.66        3.03      2.76 o 
   6  11   1       25.99       31.44      5.32 o 
   7  11   1        7.04        4.45      2.28 o 
   8  11   1       58.78       53.79      7.58 o 
  -9  12   1        3.13        1.42      4.91 o 
  -8  12   1       20.80       36.98      7.88 o 
  -7  12   1        2.08       10.63      4.60 o 
  -6  12   1       27.31       30.73      4.22 o 
  -5  12   1       46.17       42.65      4.69 o 
  -4  12   1      282.86      288.43     12.77 o 
  -3  12   1      108.92      120.00      5.41 o 
  -2  12   1       79.88       62.67      4.32 o 
  -1  12   1       16.44       17.89      3.04 o 
   0  12   1        6.80       11.59      1.49 o 
   1  12   1      383.04      409.14      5.99 o 
   2  12   1      142.94      136.01      4.78 o 
   3  12   1      115.49      104.37      6.69 o 
   4  12   1       17.34       16.38      3.14 o 
   5  12   1        0.11        6.72      3.14 o 
   6  12   1        0.01        6.45      2.89 o 
   7  12   1       18.94       13.41      3.64 o 
   8  12   1       22.97       35.30      5.59 o 
  -8  13   1        4.38        7.90      5.18 o 
  -7  13   1        3.69        8.37      4.97 o 
  -6  13   1       60.85       62.91      4.67 o 
  -5  13   1        0.38        4.07      2.11 o 
  -4  13   1     1204.26     1308.11     21.16 o 
  -3  13   1     1557.68     1718.93     28.41 o 
  -2  13   1      115.53      116.13      6.54 o 
  -1  13   1      300.70      293.10      7.16 o 
   0  13   1      214.29      209.51      5.40 o 
   1  13   1       88.13       99.50      5.41 o 
   2  13   1       21.32       12.89      2.41 o 
   3  13   1       42.36       33.97      3.61 o 
   4  13   1        5.37        7.81      1.96 o 
   5  13   1       55.69       62.06      7.92 o 
   6  13   1        4.22        0.49      3.31 o 
   7  13   1       60.83       67.53      5.97 o 
   8  13   1      160.06      162.55     14.25 o 
  -8  14   1       15.62       25.82     10.25 o 
  -7  14   1        0.32        1.51      8.62 o 
  -6  14   1       24.34       21.51      3.77 o 
  -5  14   1       20.72       23.61      3.06 o 
  -4  14   1      300.92      309.90      8.30 o 
  -3  14   1       13.16       16.40      2.39 o 
  -2  14   1     1005.59     1032.37     17.77 o 
  -1  14   1      147.95      125.05      5.89 o 
   0  14   1      511.56      572.57     13.16 o 
   1  14   1       57.95       50.22      6.89 o 
   2  14   1        4.36        4.67      1.80 o 
   3  14   1        0.16        3.07      2.54 o 
   4  14   1       10.74        5.86      3.62 o 
   5  14   1        4.10        3.86      2.99 o 
   6  14   1      170.39      175.08      8.61 o 
   7  14   1       29.36       23.23      4.63 o 
  -7  15   1        0.56        4.36      4.71 o 
  -6  15   1       15.62       15.06      3.70 o 
  -5  15   1      125.99      141.94      5.92 o 
  -4  15   1       29.73       33.14      3.67 o 
  -3  15   1       12.12       12.52      3.10 o 
  -2  15   1      144.52      181.99      8.24 o 
  -1  15   1        0.00        4.49      2.70 o 
   0  15   1        1.77        1.52      2.30 o 
   1  15   1       22.41       17.53      2.91 o 
   2  15   1        2.85        6.98      2.70 o 
   3  15   1        0.01        3.69      1.69 o 
   4  15   1        9.98        7.13      3.27 o 
   5  15   1        0.17        0.00      2.36 o 
   6  15   1       25.33       17.50      3.86 o 
  -7  16   1        0.13        0.00      3.98 o 
  -6  16   1       20.43       17.61      3.47 o 
  -5  16   1       30.76       37.23      4.86 o 
  -4  16   1      153.14      169.07     13.62 o 
  -3  16   1       48.58       50.76      5.21 o 
  -2  16   1       83.99       79.71      6.37 o 
  -1  16   1       52.53       58.55      4.73 o 
   0  16   1        4.47        4.74      2.10 o 
   1  16   1       77.77       82.60     11.53 o 
   2  16   1       29.82       28.60      4.76 o 
   3  16   1       47.08       47.09      4.57 o 
   4  16   1        4.48        6.28      2.80 o 
   5  16   1        2.88        0.95      4.17 o 
   6  16   1        0.20        0.00      5.10 o 
  -6  17   1        9.41       13.01      7.32 o 
  -5  17   1        2.71        2.98      4.52 o 
  -4  17   1      257.48      296.96     19.75 o 
  -3  17   1      272.26      263.93     16.20 o 
  -2  17   1       12.59        6.59      2.60 o 
  -1  17   1        6.08        8.24      3.10 o 
   0  17   1       47.88       41.99      6.92 o 
   1  17   1       35.63       35.71      4.83 o 
   2  17   1        0.14        6.17      4.45 o 
   3  17   1       24.09       30.24      4.32 o 
   4  17   1        3.61        9.17      6.55 o 
   5  17   1        5.88        5.01      3.19 o 
  -5  18   1      128.84      144.55     15.19 o 
  -4  18   1        0.71        6.25      3.83 o 
  -3  18   1      138.33      152.87     17.65 o 
  -2  18   1        3.52        0.83      3.13 o 
  -1  18   1        8.22       10.68      3.39 o 
   0  18   1        2.91        7.13      3.42 o 
   1  18   1       73.70       66.61      7.60 o 
   2  18   1       31.53       32.11      4.58 o 
   3  18   1        0.58        4.22      4.07 o 
   4  18   1       21.35       29.61      6.65 o 
  -3  19   1        2.78        6.00      3.95 o 
  -2  19   1       33.55       28.59      6.83 o 
  -1  19   1       31.69       30.05      4.91 o 
   0  19   1       21.64       24.06      4.61 o 
   1  19   1       57.87       50.84      7.44 o 
   2  19   1       14.21       14.38      3.20 o 
 -11   0   2        9.83        8.08      6.00 o 
 -10   0   2       27.66       34.10      7.46 o 
  -9   0   2       65.59       70.06      9.27 o 
  -8   0   2      283.49      301.07     10.78 o 
  -7   0   2      312.11      283.00     13.22 o 
  -6   0   2      629.96      643.97      9.20 o 
  -5   0   2     6293.56     6861.83     64.09 o 
  -4   0   2     3323.44     3611.80     33.24 o 
  -3   0   2     8923.13     9069.45     29.54 o 
  -2   0   2     1150.19     1010.96     17.19 o 
  -1   0   2        3.34        5.65      1.79 o 
   0   0   2      655.04      730.50      8.98 o 
   1   0   2     3190.01     3493.22     27.08 o 
   2   0   2      334.55      275.92      4.43 o 
   3   0   2       40.12       33.69      3.09 o 
   4   0   2      391.38      314.80      3.60 o 
   5   0   2      257.77      267.41      6.44 o 
   6   0   2      884.01      870.54     23.62 o 
   7   0   2       37.99       42.36      5.80 o 
   8   0   2        2.13        0.00      4.71 o 
   9   0   2        4.79        2.93      4.26 o 
  10   0   2       20.32       15.59      4.90 o 
 -11   1   2        2.59        6.38      2.54 o 
 -10   1   2        4.71        5.11      2.23 o 
  -9   1   2        2.38        6.33      2.02 o 
  -8   1   2        8.26       11.57      2.41 o 
  -7   1   2       10.66       12.52      2.25 o 
  -6   1   2      807.33      869.52     10.08 o 
  -5   1   2      682.00      651.69      9.42 o 
  -4   1   2     2180.66     2343.56     16.95 o 
  -3   1   2     2418.53     2416.24     25.09 o 
  -2   1   2       68.48       80.37      1.63 o 
  -1   1   2      138.49      125.50      1.98 o 
   0   1   2      839.40      832.97      6.41 o 
   1   1   2      471.93      414.41      4.03 o 
   2   1   2      122.99      140.84      1.94 o 
   3   1   2      714.33      830.16      9.18 o 
   4   1   2      135.40      130.79      2.35 o 
   5   1   2      107.18      112.25      3.28 o 
   6   1   2       80.65       93.80      4.60 o 
   7   1   2      152.39      165.88      4.58 o 
   8   1   2       76.40       76.10      7.68 o 
   9   1   2        3.48        4.36      3.35 o 
  10   1   2        6.92       14.16      3.99 o 
 -11   2   2        5.96        7.00      2.61 o 
 -10   2   2        0.03        1.46      2.02 o 
  -9   2   2        0.64        2.96      2.38 o 
  -8   2   2       99.96       90.22      6.09 o 
  -7   2   2       56.10       65.70      6.32 o 
  -6   2   2        2.43        3.11      1.94 o 
  -5   2   2        1.66        1.12      1.77 o 
  -4   2   2      383.45      369.24      3.96 o 
  -3   2   2      105.26       90.52      2.92 o 
  -2   2   2      371.43      372.17      3.08 o 
  -1   2   2       69.01       75.91      3.30 o 
   0   2   2       13.08       18.36      1.37 o 
   1   2   2      166.56      160.02      2.73 o 
   2   2   2        4.76       11.84      1.67 o 
   3   2   2       36.81       39.71      1.57 o 
   4   2   2       30.13       16.30      1.61 o 
   5   2   2       26.99       27.94      2.43 o 
   6   2   2       51.39       43.32      3.83 o 
   7   2   2        5.89        7.35      2.88 o 
   8   2   2      141.48      137.39      6.15 o 
   9   2   2        0.01        0.13      3.29 o 
  10   2   2        7.77        6.86      2.84 o 
 -11   3   2       16.83       14.91      3.46 o 
 -10   3   2       37.61       34.22      4.02 o 
  -9   3   2        0.28        3.50      3.19 o 
  -8   3   2       16.56       13.55      2.55 o 
  -7   3   2        7.15        0.77      1.98 o 
  -6   3   2      572.41      539.13      6.91 o 
  -5   3   2     1175.28     1174.03     13.08 o 
  -4   3   2      390.99      491.79      5.73 o 
  -3   3   2       12.57       15.11      5.99 o 
  -2   3   2      135.91      102.77      1.95 o 
  -1   3   2     1089.39      920.11      9.84 o 
   0   3   2      968.73      806.43      4.63 o 
   1   3   2        0.72        0.00      0.90 o 
   2   3   2       18.20       19.25      2.55 o 
   3   3   2       17.97       39.93      3.50 o 
   4   3   2      528.06      480.52      8.77 o 
   5   3   2        9.28       18.25      1.29 o 
   6   3   2       12.70       15.37      2.23 o 
   7   3   2       37.02       26.74      3.85 o 
   8   3   2       25.18       27.12      4.29 o 
   9   3   2       58.12       58.90      7.64 o 
  10   3   2       62.47       62.70      6.71 o 
 -11   4   2       35.28       39.79      5.10 o 
 -10   4   2       15.44       23.74      4.27 o 
  -9   4   2       51.81       57.56      4.91 o 
  -8   4   2      261.14      230.27      6.53 o 
  -7   4   2      404.77      460.87      8.07 o 
  -6   4   2       30.39       37.67      3.67 o 
  -5   4   2      112.93      128.12      3.72 o 
  -4   4   2      238.37      285.57      3.37 o 
  -3   4   2       89.84      108.01      2.08 o 
  -2   4   2      584.71      609.39      3.77 o 
  -1   4   2     3144.25     3007.23     14.30 o 
   0   4   2       49.85       63.59      1.68 o 
   1   4   2      575.71      566.72      4.01 o 
   2   4   2      108.29       89.38      3.86 o 
   3   4   2       36.63       47.39      4.42 o 
   4   4   2       15.67       28.76      3.48 o 
   5   4   2       22.34       19.63      2.78 o 
   6   4   2      142.52      126.75      6.30 o 
   7   4   2       63.53       82.07      5.60 o 
   8   4   2       17.67       16.30      3.91 o 
   9   4   2      104.45      108.28      7.29 o 
  10   4   2       56.36       52.42      7.68 o 
 -11   5   2        1.66        4.11      3.77 o 
 -10   5   2        0.00        4.64      4.61 o 
  -9   5   2        3.55        3.11      1.75 o 
  -8   5   2       82.19       71.40      4.62 o 
  -7   5   2        1.30        1.65      2.66 o 
  -6   5   2        2.98        6.71      1.50 o 
  -5   5   2       56.90       61.70      2.65 o 
  -4   5   2      742.13      930.87     10.16 o 
  -3   5   2       64.74       67.57      1.91 o 
  -2   5   2        8.63       10.48      1.04 o 
  -1   5   2     2470.27     2602.46     21.38 o 
   0   5   2       78.36      109.35      2.40 o 
   1   5   2        1.21        1.10      0.79 o 
   3   5   2       94.54       84.32      3.86 o 
   4   5   2        0.00        0.00      2.62 o 
   5   5   2       78.48      104.03      6.70 o 
   6   5   2        9.20       17.94      3.70 o 
   7   5   2        0.87        2.61      4.37 o 
   8   5   2       44.68       43.07      5.95 o 
   9   5   2      139.88      155.24     13.30 o 
 -11   6   2       17.07       15.43      3.86 o 
 -10   6   2       17.92       17.82      4.45 o 
  -9   6   2        2.12        6.85      1.64 o 
  -8   6   2       93.88      114.92      6.82 o 
  -7   6   2      212.13      217.60      7.96 o 
  -6   6   2      375.21      322.44      5.74 o 
  -5   6   2       59.84       66.00      2.54 o 
  -4   6   2      276.14      329.37      3.42 o 
  -3   6   2       31.05       27.73      1.93 o 
  -2   6   2      359.18      322.12      3.07 o 
  -1   6   2      257.08      318.03      3.23 o 
   0   6   2      318.70      364.47      4.17 o 
   1   6   2      539.86      611.48      5.22 o 
   2   6   2       83.75       55.22      2.49 o 
   3   6   2      460.96      417.97      4.08 o 
   4   6   2        0.68        3.70      2.90 o 
   5   6   2        0.47        3.90      2.10 o 
   6   6   2       13.66       21.05      3.36 o 
   7   6   2        7.58        6.29      2.52 o 
   8   6   2      164.05      160.48     12.46 o 
   9   6   2       31.37       28.30      3.93 o 
 -11   7   2       34.18       41.63      4.95 o 
 -10   7   2       85.58       79.99      8.99 o 
  -9   7   2        2.08        2.14      2.64 o 
  -8   7   2       40.15       37.98      3.53 o 
  -7   7   2       69.19       77.46      5.34 o 
  -6   7   2      393.53      395.68      7.24 o 
  -5   7   2      363.55      311.37      4.17 o 
  -4   7   2       21.59       20.53      2.21 o 
  -3   7   2     2429.92     2536.90     13.79 o 
  -2   7   2      279.93      289.53      2.90 o 
  -1   7   2     1693.02     1881.07     16.65 o 
   0   7   2      258.55      325.87      4.14 o 
   1   7   2      933.50     1011.50      9.56 o 
   2   7   2       20.73       37.15      2.39 o 
   3   7   2        3.31        2.15      1.46 o 
   4   7   2      312.64      295.47      8.02 o 
   5   7   2        5.60       11.51      2.97 o 
   6   7   2       67.35       76.48      6.99 o 
   7   7   2      735.59      734.13      9.50 o 
   8   7   2      108.56      101.03      9.53 o 
   9   7   2      343.61      328.10     11.03 o 
 -10   8   2        2.74        0.48      4.99 o 
  -9   8   2      199.85      204.14     10.59 o 
  -8   8   2       44.34       46.37      3.67 o 
  -7   8   2     1374.14     1492.57     23.62 o 
  -6   8   2        8.19       10.45      2.14 o 
  -5   8   2      213.26      234.67      8.13 o 
  -4   8   2      394.52      381.60      4.17 o 
  -3   8   2     1532.29     1684.75     11.28 o 
  -2   8   2       96.27       97.46      2.61 o 
  -1   8   2     2931.66     3007.67     29.89 o 
   0   8   2       50.84       55.61      2.11 o 
   1   8   2        6.89        4.63      1.38 o 
   2   8   2       99.64       77.42      2.61 o 
   3   8   2       71.95       80.73      3.67 o 
   4   8   2      111.96      118.28      3.73 o 
   5   8   2        0.00        5.45      3.23 o 
   6   8   2       88.48       60.86      4.99 o 
   7   8   2      262.85      269.78      8.62 o 
   8   8   2        6.90        8.06      3.50 o 
   9   8   2      278.04      311.95      8.80 o 
 -10   9   2       38.22       42.35      7.01 o 
  -9   9   2        9.22       10.76      3.97 o 
  -8   9   2        7.81        8.43      2.76 o 
  -7   9   2       19.02       23.81      2.58 o 
  -6   9   2      138.85      137.28      4.21 o 
  -5   9   2       45.80       37.26      3.21 o 
  -4   9   2     1459.54     1520.81     20.88 o 
  -3   9   2        3.54        6.34      1.56 o 
  -2   9   2      273.57      277.53      3.89 o 
  -1   9   2      923.98     1120.77      5.78 o 
   0   9   2       13.45        8.20      1.11 o 
   1   9   2       60.22       99.46      2.69 o 
   2   9   2      515.32      579.93      7.88 o 
   3   9   2        1.40        5.08      1.39 o 
   4   9   2       12.53       12.16      2.10 o 
   5   9   2      153.23      146.72      5.64 o 
   6   9   2        3.35        5.08      2.32 o 
   7   9   2       10.76        6.17      1.80 o 
   8   9   2        7.50        8.89      2.29 o 
   9   9   2      102.06       94.24      9.27 o 
 -10  10   2       71.21       75.42      7.93 o 
  -9  10   2       17.74       20.49      6.27 o 
  -8  10   2        3.79        9.09      3.02 o 
  -7  10   2       23.96       26.91      4.47 o 
  -6  10   2      764.61      804.35     13.32 o 
  -4  10   2       84.31       95.63      4.66 o 
  -3  10   2      122.68      136.64      4.61 o 
  -2  10   2       88.05       67.39      3.03 o 
  -1  10   2       56.51       60.87      2.75 o 
   0  10   2      457.32      443.77      5.02 o 
   1  10   2      307.81      365.82      7.27 o 
   2  10   2       76.73       84.27      5.51 o 
   3  10   2      207.52      203.83      4.49 o 
   4  10   2       12.36       24.46      2.42 o 
   5  10   2        1.94        3.46      2.33 o 
   6  10   2       14.26       12.25      3.38 o 
   7  10   2       52.47       63.63      7.28 o 
   8  10   2        0.92        4.73      3.82 o 
  -9  11   2        0.73        0.00      3.06 o 
  -8  11   2       11.47       10.93      2.92 o 
  -7  11   2       15.54       13.89      3.32 o 
  -6  11   2      929.63     1076.46     20.26 o 
  -5  11   2      907.34      900.08     17.30 o 
  -4  11   2      127.47      127.01      4.99 o 
  -3  11   2      315.09      288.73      6.01 o 
  -2  11   2      409.63      493.99     10.19 o 
  -1  11   2        8.44        2.89      1.36 o 
   0  11   2       35.86       57.67      3.10 o 
   1  11   2       88.16       93.25      3.34 o 
   2  11   2        0.05        1.53      1.55 o 
   3  11   2        1.54        1.77      1.61 o 
   4  11   2      150.75      167.75      5.22 o 
   5  11   2      161.81      171.87      5.85 o 
   6  11   2      227.37      236.72     10.21 o 
   7  11   2      122.36      102.81      7.75 o 
   8  11   2        3.71        5.02      2.17 o 
  -9  12   2        0.18        0.00      3.34 o 
  -8  12   2        0.29        3.53      3.82 o 
  -7  12   2      114.65      101.89     15.70 o 
  -6  12   2       36.65       33.08      5.44 o 
  -5  12   2      162.38      146.16      6.09 o 
  -4  12   2      861.35      891.06     16.00 o 
  -3  12   2        1.19        5.17      2.40 o 
  -2  12   2      283.42      309.59      6.47 o 
  -1  12   2      234.87      268.71      4.43 o 
   0  12   2      149.17      175.01      4.47 o 
   1  12   2       30.46       33.05      2.92 o 
   2  12   2       17.92       24.45      2.79 o 
   3  12   2        1.32        1.84      1.41 o 
   4  12   2      172.29      152.98      5.35 o 
   5  12   2       21.45       25.41      4.57 o 
   6  12   2      266.30      256.72      7.21 o 
   7  12   2       19.81       18.49      5.21 o 
  -9  13   2        5.06       11.10      5.50 o 
  -8  13   2       62.22       49.58      6.83 o 
  -7  13   2       16.47       16.69      3.44 o 
  -6  13   2      315.65      333.70     12.66 o 
  -5  13   2        1.55        0.00      2.85 o 
  -4  13   2      995.59     1042.48     17.22 o 
  -3  13   2        4.39        7.02      3.33 o 
  -2  13   2      341.40      411.17      9.44 o 
  -1  13   2       81.24      103.47      6.41 o 
   0  13   2        1.69        1.66      0.72 o 
   1  13   2       21.90       16.19      2.12 o 
   2  13   2       86.51       91.71      7.06 o 
   3  13   2        6.17        7.00      3.38 o 
   4  13   2        0.31        0.00      3.80 o 
   5  13   2       28.15       32.26      5.26 o 
   6  13   2        0.78        5.82      3.89 o 
   7  13   2        2.80        5.00      2.61 o 
  -8  14   2       21.82       19.98     10.64 o 
  -7  14   2        8.37        7.21      3.28 o 
  -6  14   2      195.92      209.74      6.68 o 
  -5  14   2      563.34      568.32     14.36 o 
  -4  14   2      104.62      105.88      5.07 o 
  -3  14   2      108.52      108.31      5.31 o 
  -2  14   2       48.31       43.58      4.05 o 
  -1  14   2       15.79       13.82      2.43 o 
   0  14   2      189.57      180.86     11.41 o 
   1  14   2       78.12       84.35      6.95 o 
   2  14   2       20.86       29.22      3.72 o 
   3  14   2       11.12       12.30      2.35 o 
   4  14   2        1.17        3.81      6.38 o 
   5  14   2       35.29       42.79      5.03 o 
   6  14   2        3.68        6.19      2.78 o 
  -7  15   2        2.47        6.97      4.49 o 
  -6  15   2      310.82      320.74     14.19 o 
  -5  15   2      686.21      670.03     11.90 o 
  -4  15   2       24.71       23.60      4.14 o 
  -3  15   2        0.42        3.56      2.19 o 
  -2  15   2       83.21       86.39      5.38 o 
  -1  15   2      123.52      128.56      7.79 o 
   0  15   2       35.70       40.11      4.83 o 
   1  15   2       17.76       18.15      3.47 o 
   2  15   2        1.85        3.53      3.03 o 
   3  15   2        4.54        5.62      2.05 o 
   4  15   2       37.74       37.78      4.24 o 
   5  15   2      266.32      242.19     15.82 o 
   6  15   2      115.34       87.98      6.37 o 
  -7  16   2        7.21       11.61      4.32 o 
  -6  16   2        7.87       10.94      2.59 o 
  -5  16   2      197.65      179.57      8.45 o 
  -4  16   2       95.41      103.78     14.24 o 
  -3  16   2       59.45       52.31      5.99 o 
  -2  16   2        8.36        6.03      2.58 o 
  -1  16   2        9.46       11.95      2.91 o 
   0  16   2        0.00        0.00      2.98 o 
   1  16   2       13.27       14.37      2.61 o 
   2  16   2        1.04        2.30      2.68 o 
   3  16   2        4.33        4.61      4.11 o 
   4  16   2       61.25       51.40      5.77 o 
   5  16   2       19.36       21.86      4.53 o 
  -6  17   2        6.94        6.42      5.33 o 
  -5  17   2        3.56        8.47      3.82 o 
  -4  17   2       54.35       44.82      8.78 o 
  -3  17   2       14.01       11.84      3.23 o 
  -2  17   2       31.58       38.02      5.81 o 
  -1  17   2        9.43       11.53      3.03 o 
   0  17   2       40.99       39.82      5.80 o 
   1  17   2       13.71       16.81      3.25 o 
   2  17   2        0.42        2.03      2.78 o 
   3  17   2        9.51       10.07      4.60 o 
   4  17   2        0.02        1.03      3.90 o 
  -5  18   2       30.88       23.20      4.52 o 
  -4  18   2       30.99       30.85      5.52 o 
  -3  18   2        2.92       12.34      4.63 o 
  -2  18   2        0.07        6.86      3.13 o 
  -1  18   2       26.20       29.69      4.64 o 
   0  18   2       95.34      112.93      8.12 o 
   1  18   2       12.81        7.87      3.17 o 
   2  18   2        0.99        4.35      2.96 o 
   3  18   2        0.31       10.70      4.28 o 
  -3  19   2       75.27       79.93      8.59 o 
  -2  19   2       21.91       26.47      4.71 o 
  -1  19   2       27.44       30.95      7.50 o 
   0  19   2       25.96       21.93      3.58 o 
   1  19   2       61.66       76.20      6.98 o 
 -11   1   3       14.21       12.55      2.37 o 
 -10   1   3       10.58       17.05      2.53 o 
  -9   1   3       23.08       24.05      2.65 o 
  -8   1   3     1514.40     1539.22     24.13 o 
  -7   1   3      570.50      560.23      8.97 o 
  -6   1   3     1861.12     1862.48     17.71 o 
  -5   1   3        8.85       12.54      1.99 o 
  -4   1   3       13.16       16.81      1.36 o 
  -3   1   3       49.41       36.29      2.24 o 
  -2   1   3      575.69      574.24      6.13 o 
  -1   1   3       12.19        9.98      1.33 o 
   0   1   3      253.74      272.62      2.45 o 
   1   1   3      167.97      141.85      1.98 o 
   2   1   3      847.82     1133.21      8.77 o 
   3   1   3      396.32      503.42     11.33 o 
   4   1   3        5.24       22.24      2.23 o 
   5   1   3        0.13        2.72      1.07 o 
   6   1   3       85.72       74.54      8.08 o 
   7   1   3      429.04      412.46     14.20 o 
   8   1   3       51.56       59.47      7.50 o 
   9   1   3       20.53       16.96      5.06 o 
 -11   2   3       20.62       17.83      4.44 o 
 -10   2   3       14.55       13.55      2.39 o 
  -9   2   3       50.32       57.00      5.23 o 
  -8   2   3        0.11        2.96      1.88 o 
  -7   2   3      215.17      261.97      5.87 o 
  -6   2   3        7.89        7.32      1.84 o 
  -5   2   3     1396.63     1546.28     17.45 o 
  -4   2   3      414.16      421.08      8.43 o 
  -2   2   3       46.90       39.60      2.22 o 
  -1   2   3     1457.90     1395.64      9.27 o 
   0   2   3      526.84      512.74      5.99 o 
   1   2   3      235.55      191.59      3.29 o 
   2   2   3     1929.02     2202.97     20.93 o 
   3   2   3      109.56      132.52      3.19 o 
   4   2   3      647.57      592.87      6.17 o 
   5   2   3       86.32       73.40      2.19 o 
   6   2   3     1064.03     1078.44     19.18 o 
   7   2   3       36.71       40.06      5.33 o 
   8   2   3       26.90       33.07      4.72 o 
   9   2   3        1.22        2.34      4.40 o 
 -11   3   3        0.00        2.51      2.39 o 
 -10   3   3       60.99       56.64      4.98 o 
  -9   3   3      223.16      230.41      4.93 o 
  -8   3   3      847.97      891.45     14.51 o 
  -7   3   3        0.30        4.21      2.36 o 
  -6   3   3     1225.10     1335.73     18.57 o 
  -5   3   3      545.44      622.10      7.20 o 
  -4   3   3       21.95       26.11      1.70 o 
  -3   3   3      713.34      761.71      8.28 o 
  -2   3   3      683.57      735.89      5.92 o 
  -1   3   3      480.29      466.83      6.49 o 
   0   3   3        8.45       12.76      1.53 o 
   1   3   3      143.41      194.82      3.82 o 
   2   3   3        0.43        3.75      1.63 o 
   3   3   3        5.31        9.47      1.76 o 
   4   3   3       15.37       17.03      3.14 o 
   5   3   3       31.91       33.58      4.45 o 
   6   3   3      582.18      631.49     12.76 o 
   7   3   3      837.78      835.28     14.36 o 
   8   3   3        0.85        3.70      3.08 o 
   9   3   3        4.52        8.97      2.67 o 
 -11   4   3       49.94       56.57      5.90 o 
 -10   4   3        0.59        2.64      3.00 o 
  -9   4   3        0.89        2.97      2.22 o 
  -8   4   3      121.89      128.14      6.04 o 
  -7   4   3      301.78      333.08      6.15 o 
  -6   4   3        6.00       11.67      1.64 o 
  -5   4   3       15.62        9.37      6.21 o 
  -4   4   3      197.06      185.56      4.44 o 
  -3   4   3        0.80        0.98      2.03 o 
  -2   4   3      848.39     1007.49      7.72 o 
  -1   4   3       83.40       41.17      1.49 o 
   0   4   3       67.73       48.44      2.70 o 
   1   4   3      407.80      484.80      6.05 o 
   2   4   3      159.34      181.82      4.13 o 
   3   4   3        9.00       10.89      2.41 o 
   4   4   3       24.45       11.53      3.03 o 
   5   4   3       50.68       66.65      5.24 o 
   6   4   3        3.15        6.20      2.04 o 
   7   4   3       97.32      109.14      8.02 o 
   8   4   3        3.21        7.97      3.04 o 
   9   4   3       14.01       13.55      4.43 o 
 -11   5   3       65.48       71.26      6.11 o 
 -10   5   3      157.25      175.79     10.52 o 
  -9   5   3       60.87       64.55      7.10 o 
  -8   5   3      151.58      153.45      4.81 o 
  -7   5   3     1167.08     1123.27     15.10 o 
  -6   5   3        0.66        1.44      1.51 o 
  -5   5   3        9.44       12.50      1.03 o 
  -4   5   3      459.42      332.34      4.87 o 
  -3   5   3        4.24        2.38      1.77 o 
  -2   5   3        0.84        0.51      0.64 o 
  -1   5   3       85.21       36.28      1.84 o 
   0   5   3       42.00       18.04      1.94 o 
   1   5   3      125.59       99.45      1.98 o 
   2   5   3     1127.69     1320.66     11.15 o 
   3   5   3       30.34       43.43      3.69 o 
   4   5   3       23.30       23.50      3.42 o 
   5   5   3      404.68      378.01      9.13 o 
   6   5   3      220.42      241.13      6.83 o 
   7   5   3      714.92      746.29      8.40 o 
   8   5   3      402.92      450.20      8.59 o 
   9   5   3       15.20       15.66      4.34 o 
 -11   6   3      119.34      119.78     10.02 o 
 -10   6   3        6.00        5.15      2.38 o 
  -9   6   3      176.64      179.65      9.01 o 
  -8   6   3       53.48       48.97      4.67 o 
  -7   6   3      246.15      240.24      5.61 o 
  -6   6   3      216.20      205.84     33.20 o 
  -5   6   3      287.93      301.58      3.59 o 
  -4   6   3      273.58      243.04      7.03 o 
  -3   6   3     5288.78     5902.93     21.91 o 
  -2   6   3      259.82      335.30      4.39 o 
  -1   6   3        2.47        1.87      0.91 o 
   0   6   3       79.76      111.03      3.18 o 
   1   6   3       15.86       10.47      1.73 o 
   2   6   3       12.01       17.37      2.82 o 
   3   6   3      234.66      252.90      6.38 o 
   4   6   3      131.82      140.76      5.60 o 
   5   6   3        2.09        8.97      3.10 o 
   6   6   3       22.04       23.09      3.08 o 
   7   6   3       36.18       37.04      4.22 o 
   8   6   3      503.68      514.26      7.95 o 
   9   6   3       33.19       31.49      5.49 o 
 -11   7   3       38.47       34.39      6.88 o 
 -10   7   3       71.02       69.98      5.62 o 
  -9   7   3        2.97        7.77      2.60 o 
  -8   7   3      141.92      146.14      8.00 o 
  -7   7   3       50.79       47.26      4.11 o 
  -5   7   3       49.09       40.66      2.44 o 
  -4   7   3      280.87      255.12      4.15 o 
  -3   7   3      217.76      283.53      3.15 o 
  -2   7   3      105.73       68.69      1.87 o 
  -1   7   3      420.87      446.48     12.42 o 
   0   7   3       13.24       32.17      2.84 o 
   1   7   3        7.39        3.34      1.13 o 
   2   7   3        0.29        1.20      1.15 o 
   3   7   3       42.86       47.09      3.96 o 
   4   7   3       90.89       81.51      5.80 o 
   5   7   3      102.58      108.47      6.70 o 
   6   7   3       23.47       20.75      3.16 o 
   7   7   3      577.54      594.23     14.96 o 
   8   7   3       86.72       95.17      8.48 o 
 -10   8   3        1.78        4.63      3.90 o 
  -9   8   3       63.96       54.03      4.73 o 
  -8   8   3      339.11      346.29     13.83 o 
  -7   8   3      411.70      467.44     12.64 o 
  -6   8   3        6.27        6.36      1.69 o 
  -5   8   3       56.06       57.00      2.13 o 
  -4   8   3       13.14       10.70      1.30 o 
  -3   8   3       51.97       50.07      1.91 o 
  -2   8   3      423.77      546.33      3.83 o 
  -1   8   3       37.42       22.82      1.83 o 
   0   8   3        0.17        1.22      1.59 o 
   1   8   3       69.36       80.80      4.12 o 
   2   8   3      146.94      138.78      3.00 o 
   3   8   3        0.03        1.30      1.92 o 
   4   8   3       17.24       13.55      3.79 o 
   5   8   3       97.18      103.44      6.26 o 
   6   8   3       39.06       44.14      4.68 o 
   7   8   3      217.53      235.27      5.66 o 
   8   8   3       93.71       87.40      6.21 o 
 -10   9   3       59.74       52.46      8.68 o 
  -9   9   3        1.34        2.69      3.32 o 
  -8   9   3      133.77      136.74      5.26 o 
  -7   9   3      441.70      430.53      9.17 o 
  -6   9   3       12.09       10.65      2.11 o 
  -5   9   3       31.75       35.49      3.05 o 
  -4   9   3       13.64       14.90      1.45 o 
  -3   9   3        1.98        3.54      1.07 o 
  -2   9   3        0.27        1.82      1.32 o 
  -1   9   3      156.30      168.45      4.40 o 
   0   9   3       22.99        9.29      1.95 o 
   1   9   3       32.70       34.78      3.60 o 
   2   9   3      281.49      291.56      4.63 o 
   3   9   3      156.90      184.41      4.39 o 
   4   9   3       41.31       37.74      4.47 o 
   5   9   3      172.78      182.12      6.52 o 
   6   9   3       97.69      104.42      6.73 o 
   7   9   3      292.97      286.07      6.30 o 
   8   9   3       51.24       43.22      4.69 o 
 -10  10   3        3.80        6.79      3.65 o 
  -9  10   3        3.05        4.88      2.53 o 
  -8  10   3       70.06       71.23      6.21 o 
  -7  10   3       70.31       75.42      6.28 o 
  -6  10   3        9.07        8.62      2.66 o 
  -5  10   3       42.52       46.12      4.03 o 
  -4  10   3       97.10       98.18      2.26 o 
  -3  10   3     1000.22     1110.44     11.85 o 
  -2  10   3        2.68        2.44      0.86 o 
  -1  10   3        6.65        2.08      1.39 o 
   0  10   3        0.03        0.00      2.11 o 
   1  10   3       51.52       41.19      3.91 o 
   2  10   3        9.77        4.30      1.16 o 
   3  10   3       18.65       30.43      2.78 o 
   4  10   3        1.21        4.11      2.56 o 
   5  10   3        6.94        7.36      2.62 o 
   6  10   3        0.00        0.00      3.20 o 
   7  10   3        2.33        5.95      3.05 o 
   8  10   3       96.31       92.80     10.63 o 
 -10  11   3        0.11        2.73      3.11 o 
  -9  11   3      138.21      110.85     10.15 o 
  -8  11   3       90.79       95.05      7.70 o 
  -7  11   3      140.90      145.35      8.24 o 
  -6  11   3      504.76      528.99     12.77 o 
  -5  11   3      110.08      112.06      6.81 o 
  -4  11   3       20.40       21.15      3.21 o 
  -3  11   3      105.03       89.67      3.93 o 
  -2  11   3      107.02      110.53      3.20 o 
  -1  11   3       28.51       24.82      2.77 o 
   0  11   3        8.06       10.40      1.72 o 
   1  11   3        1.56        4.16      1.68 o 
   2  11   3        2.71        7.73      2.12 o 
   3  11   3        9.60        8.43      2.44 o 
   4  11   3      148.68      134.92      6.21 o 
   5  11   3        2.11        5.51      2.25 o 
   6  11   3       49.27       50.84      6.78 o 
   7  11   3       16.74       14.86      4.13 o 
  -9  12   3       43.58       44.71      6.80 o 
  -8  12   3       28.30       23.96      4.88 o 
  -7  12   3      342.08      370.04     12.08 o 
  -6  12   3      139.03      120.62      8.07 o 
  -5  12   3        0.30        3.96      2.88 o 
  -4  12   3      321.06      321.44      7.04 o 
  -3  12   3       10.76        7.54      2.25 o 
  -2  12   3        7.64       14.15      3.14 o 
  -1  12   3       50.00       59.43      3.50 o 
   0  12   3       94.26      111.41      4.90 o 
   1  12   3        0.86        2.54      1.67 o 
   2  12   3       21.56       28.64      3.39 o 
   3  12   3       45.21       43.14      3.70 o 
   4  12   3       61.97       58.34      5.81 o 
   5  12   3        1.43        0.00      3.78 o 
   6  12   3        0.05        0.22      3.88 o 
   7  12   3       31.47       36.74      5.32 o 
  -9  13   3       41.28       44.61      7.37 o 
  -8  13   3      465.92      512.82      8.52 o 
  -7  13   3       37.30       33.29      5.71 o 
  -6  13   3      327.71      377.91     11.47 o 
  -5  13   3       88.89       74.12      6.91 o 
  -4  13   3      455.60      471.60     15.78 o 
  -3  13   3        0.00        2.90      2.15 o 
  -2  13   3        2.74        6.64      2.79 o 
  -1  13   3       56.89       62.31      5.17 o 
   0  13   3       27.31       24.99      3.33 o 
   1  13   3      103.39       84.50      5.26 o 
   2  13   3       74.03       62.26      6.02 o 
   3  13   3      262.67      275.70      8.23 o 
   4  13   3       92.67       92.79      8.49 o 
   5  13   3        4.75        7.84      4.16 o 
   6  13   3        0.00        1.89      4.39 o 
  -8  14   3       27.89       13.20      4.33 o 
  -7  14   3      491.56      485.20     13.88 o 
  -6  14   3       79.04       75.34      8.93 o 
  -5  14   3        8.86       17.50      4.54 o 
  -4  14   3        0.50        2.45      2.47 o 
  -3  14   3       25.46       21.70      2.66 o 
  -2  14   3       78.17       78.82      4.96 o 
  -1  14   3        0.13        0.98      1.97 o 
   0  14   3        8.08       12.29      2.05 o 
   1  14   3       52.82       50.41      5.32 o 
   2  14   3       72.53       52.28      5.30 o 
   3  14   3       12.44        8.71      3.53 o 
   4  14   3      284.89      261.03      9.91 o 
   5  14   3        7.10        3.55      2.87 o 
   6  14   3       64.79       57.69      6.61 o 
  -7  15   3        6.94        6.53      3.27 o 
  -6  15   3      291.73      313.54     10.42 o 
  -5  15   3        0.01        3.39      3.18 o 
  -4  15   3       99.91       78.20      7.44 o 
  -3  15   3       51.51       38.54      6.56 o 
  -2  15   3       10.68       15.33      2.50 o 
  -1  15   3       28.98       22.63      3.61 o 
   0  15   3       11.73       14.64      3.78 o 
   1  15   3        8.04        9.51      3.19 o 
   2  15   3       23.17       25.12      5.52 o 
   3  15   3        3.67        8.43      3.96 o 
   4  15   3        6.33        7.25      2.66 o 
   5  15   3        6.02       10.38      3.17 o 
  -7  16   3       84.83       69.07      7.67 o 
  -6  16   3      112.81      106.15      8.46 o 
  -5  16   3        5.76        2.10      3.08 o 
  -4  16   3      281.80      288.38      7.39 o 
  -3  16   3       14.15       14.87      4.37 o 
  -2  16   3        8.08        7.21      4.14 o 
  -1  16   3       47.00       40.93      4.91 o 
   0  16   3       48.37       41.23      4.75 o 
   1  16   3        0.16        3.11      3.40 o 
   2  16   3        0.05        1.58      4.25 o 
   3  16   3        7.56        4.58      3.94 o 
   4  16   3       11.51       10.02      2.50 o 
  -6  17   3       12.76       17.89      6.93 o 
  -5  17   3       99.32       96.96      9.52 o 
  -4  17   3       15.24       13.34      5.40 o 
  -3  17   3       30.49       35.03      5.36 o 
  -2  17   3       76.11       79.70      9.88 o 
  -1  17   3       70.35       68.98      6.74 o 
   0  17   3        1.72        3.81      3.09 o 
   1  17   3       40.21       29.25      4.15 o 
   2  17   3       26.71       28.57      5.75 o 
   3  17   3        2.56        5.50      3.71 o 
  -4  18   3       15.85       18.05      4.00 o 
  -3  18   3       35.60       36.21      5.97 o 
  -2  18   3        1.73        2.05      3.09 o 
  -1  18   3        2.54        4.12      2.87 o 
   0  18   3        0.01        4.29      1.89 o 
   1  18   3        2.06        3.64      4.40 o 
   2  18   3       11.04        8.26      3.79 o 
  -2  19   3       13.96       12.11      5.54 o 
  -1  19   3       14.42       18.19      4.17 o 
   0  19   3        0.21        0.00      3.37 o 
 -12   0   4      128.08      135.70     19.50 o 
 -11   0   4       21.82        8.85      4.49 o 
 -10   0   4      421.11      480.30     16.55 o 
  -9   0   4      245.51      225.86      7.37 o 
  -8   0   4     2285.84     2621.91     54.33 o 
  -7   0   4      216.11      243.92      8.08 o 
  -6   0   4       50.96       49.56      4.92 o 
  -5   0   4      929.30     1131.65     33.49 o 
  -4   0   4     1035.32     1043.49     19.38 o 
  -3   0   4      175.72      229.15      4.34 o 
  -2   0   4       80.10       88.93      6.31 o 
  -1   0   4      490.65      553.66      8.92 o 
   0   0   4     3349.54     3769.74     49.35 o 
   1   0   4      462.01      674.68     10.93 o 
   2   0   4      987.66     1122.57      7.91 o 
   3   0   4       77.97       37.78      4.87 o 
   4   0   4     2473.55     2511.45     28.05 o 
   5   0   4      735.13      788.78     18.48 o 
   6   0   4      182.91      189.49     23.34 o 
   7   0   4       29.10       23.03      5.58 o 
   8   0   4      515.50      530.86     37.84 o 
 -11   1   4       92.21       79.58      8.05 o 
 -10   1   4      877.38      916.53     15.01 o 
  -9   1   4      287.44      331.48     12.05 o 
  -8   1   4      775.92      813.13     13.80 o 
  -7   1   4        0.16        2.65      2.59 o 
  -6   1   4      245.97      251.75      4.47 o 
  -5   1   4       54.69       47.44      2.89 o 
  -4   1   4     1217.52     1382.94     11.68 o 
  -3   1   4        2.40        6.20      1.03 o 
  -2   1   4        0.35        4.38      1.43 o 
  -1   1   4       13.81        4.40      2.31 o 
   0   1   4     3804.02     4803.44     47.86 o 
   1   1   4      303.01      286.21      5.33 o 
   2   1   4      177.43      198.28      3.43 o 
   3   1   4       51.69       67.34      3.77 o 
   5   1   4     1513.12     1615.90     30.92 o 
   6   1   4      147.34      132.39      7.55 o 
   7   1   4       38.21       38.46      5.71 o 
   8   1   4       39.04       36.77      4.87 o 
 -11   2   4       34.54       23.78      3.05 o 
 -10   2   4       31.34       17.87      3.42 o 
  -9   2   4       82.36       70.74      7.94 o 
  -8   2   4      100.21      111.11      5.50 o 
  -7   2   4       34.51       43.38      3.58 o 
  -6   2   4       19.70        5.99      1.89 o 
  -5   2   4       16.31       10.45      1.53 o 
  -4   2   4        6.83        3.34      1.52 o 
  -3   2   4       17.34       48.10      2.84 o 
  -2   2   4       48.15       69.86      2.65 o 
  -1   2   4       56.28      100.44      2.86 o 
   0   2   4        3.95        2.49      1.76 o 
   1   2   4      213.14      160.41      2.71 o 
   2   2   4        0.71        4.43      1.74 o 
   3   2   4       69.04       53.43      2.12 o 
   4   2   4       35.19       40.83      4.16 o 
   5   2   4      173.12      155.49      7.72 o 
   6   2   4        2.55        1.09      4.04 o 
   7   2   4       44.94       52.33      6.91 o 
   8   2   4        0.00       10.95      4.16 o 
 -11   3   4       17.11       13.39      2.39 o 
 -10   3   4      426.85      394.17     13.82 o 
  -9   3   4      372.93      411.96      8.43 o 
  -8   3   4      131.34      135.88      6.81 o 
  -7   3   4       84.97       79.83      4.78 o 
  -6   3   4       52.95       62.45      7.13 o 
  -5   3   4       16.20       35.78      1.79 o 
  -4   3   4      277.74      348.24      4.87 o 
  -3   3   4       52.23       45.69      2.12 o 
  -2   3   4       27.88       26.49      2.46 o 
  -1   3   4      180.08      214.20      4.25 o 
   0   3   4     1033.62     1176.75      9.40 o 
   1   3   4       38.58       55.92      2.57 o 
   2   3   4        0.02        2.86      2.04 o 
   3   3   4        2.24        4.55      2.10 o 
   4   3   4        0.09        5.42      2.72 o 
   5   3   4     1546.98     1607.33     28.94 o 
   6   3   4      105.35      114.18      6.79 o 
   7   3   4       16.13       19.15      4.48 o 
   8   3   4        6.54        9.72      2.69 o 
 -11   4   4        4.06        4.50      2.49 o 
 -10   4   4       48.44       51.13      6.45 o 
  -9   4   4        2.44        3.88      2.81 o 
  -8   4   4      957.40     1025.28     17.44 o 
  -7   4   4       77.15       55.62      5.52 o 
  -6   4   4      132.37      120.85      3.22 o 
  -5   4   4     1803.74     2133.05     21.89 o 
  -4   4   4      507.25      495.56      5.50 o 
  -3   4   4      103.14      104.57      2.27 o 
  -2   4   4       39.60       16.65      1.52 o 
  -1   4   4       29.81       75.90      3.12 o 
   0   4   4      155.97      150.41      3.13 o 
   1   4   4      664.57      765.66     13.94 o 
   2   4   4       65.26       48.80      1.61 o 
   3   4   4        0.04        0.00      2.76 o 
   4   4   4       56.93       45.44      5.43 o 
   5   4   4      361.19      367.53      9.14 o 
   6   4   4      130.06      133.14     10.33 o 
   7   4   4        0.13        8.24      3.55 o 
   8   4   4       48.99       40.38      4.75 o 
 -11   5   4       23.40       17.92      3.46 o 
 -10   5   4      127.35      123.19      9.09 o 
  -9   5   4      269.48      276.60      9.76 o 
  -8   5   4       33.21       40.17      4.38 o 
  -7   5   4       23.94       34.26      3.20 o 
  -6   5   4       37.69       42.71      5.17 o 
  -5   5   4        0.01        4.00      2.16 o 
  -4   5   4      112.61      135.67      4.05 o 
  -3   5   4      106.16       84.77      2.87 o 
  -2   5   4        5.25        3.93      1.14 o 
  -1   5   4       16.43       10.33      2.11 o 
   0   5   4      716.85      828.99      5.42 o 
   1   5   4        2.83        1.99      1.42 o 
   2   5   4        3.31        3.23      2.27 o 
   3   5   4       76.16       79.26      6.03 o 
   4   5   4       69.80       56.80      5.77 o 
   5   5   4     1854.10     1872.56     29.88 o 
   6   5   4       26.34       23.59      4.06 o 
   7   5   4        5.93       11.32      3.03 o 
   8   5   4       18.47       25.44      5.42 o 
 -11   6   4        8.84        6.47      2.98 o 
 -10   6   4        4.82        7.39      2.33 o 
  -9   6   4       56.37       54.98      5.56 o 
  -8   6   4       88.53       97.11      7.14 o 
  -7   6   4       12.22       18.43      3.37 o 
  -6   6   4        2.13        7.61      2.08 o 
  -5   6   4        0.39        0.47      2.89 o 
  -4   6   4        9.51        2.49      1.59 o 
  -3   6   4       31.67       44.79      1.92 o 
  -2   6   4       39.42       58.24      3.53 o 
  -1   6   4       33.88       96.59      3.27 o 
   0   6   4        0.54        3.84      1.65 o 
   1   6   4       98.48       97.25      2.56 o 
   2   6   4       21.39       27.84      2.44 o 
   3   6   4        0.00        2.77      2.69 o 
   4   6   4      148.95      177.68      7.52 o 
   5   6   4      154.51      154.02      7.29 o 
   6   6   4       26.10       31.08      3.76 o 
   7   6   4       21.44       21.81      3.46 o 
   8   6   4        3.21        9.17      3.96 o 
 -11   7   4       12.38       16.24      3.77 o 
 -10   7   4        8.36        2.65      2.33 o 
  -9   7   4       28.21       33.68      4.07 o 
  -8   7   4       37.44       36.83      4.76 o 
  -7   7   4        2.48        6.33      2.34 o 
  -6   7   4      677.66      780.97     13.79 o 
  -5   7   4       89.38       73.55      5.38 o 
  -4   7   4       34.00       43.03      6.02 o 
  -3   7   4       41.84       47.69      2.19 o 
  -2   7   4        8.85       13.84      1.38 o 
  -1   7   4        0.03        3.76      1.59 o 
   0   7   4       41.38       38.64      3.37 o 
   1   7   4        0.75        3.45      1.13 o 
   2   7   4      144.73      137.52      3.16 o 
   3   7   4      136.17      141.21      6.58 o 
   4   7   4      192.84      182.17      6.82 o 
   5   7   4     1392.78     1395.83     31.42 o 
   6   7   4        1.85        3.93      2.94 o 
   7   7   4       34.57       28.92      4.35 o 
   8   7   4        0.96        7.48      3.01 o 
 -10   8   4       24.42       22.01      3.63 o 
  -9   8   4       25.71       15.75      2.85 o 
  -8   8   4       68.52       55.81      5.37 o 
  -7   8   4       70.54       66.61      6.32 o 
  -6   8   4      150.63      137.94      6.45 o 
  -5   8   4      656.90      782.08     14.81 o 
  -4   8   4       47.84       45.11      3.67 o 
  -3   8   4       67.36       64.72      2.58 o 
  -2   8   4       33.33        9.65      1.28 o 
  -1   8   4       62.23       69.73      4.16 o 
   0   8   4       10.16        8.80      2.10 o 
   1   8   4       34.73       54.09      3.68 o 
   3   8   4        1.05        4.00      2.54 o 
   4   8   4      459.97      481.21     10.79 o 
   5   8   4        8.44       12.63      3.73 o 
   6   8   4      561.59      579.70      8.10 o 
   7   8   4       34.19       34.39      4.52 o 
 -10   9   4       12.58       12.51      4.00 o 
  -9   9   4       87.16       96.12      9.48 o 
  -8   9   4        3.13        9.77      3.97 o 
  -7   9   4       14.42       15.24      2.55 o 
  -6   9   4       82.44       95.69      6.04 o 
  -5   9   4       10.41       13.39      3.06 o 
  -4   9   4       19.41       15.95      3.31 o 
  -3   9   4       43.03       45.56      2.51 o 
  -2   9   4        7.68       17.50      2.36 o 
  -1   9   4      109.45       84.31      5.40 o 
   0   9   4       44.28       50.57      4.16 o 
   1   9   4        0.63        0.62      1.99 o 
   2   9   4       21.25       14.06      2.39 o 
   3   9   4        2.21        8.47      2.74 o 
   4   9   4       78.64       76.69      5.18 o 
   5   9   4      365.16      366.92     13.01 o 
   6   9   4        0.06        5.68      2.25 o 
   7   9   4        9.12        9.71      2.55 o 
 -10  10   4       41.29       45.68      6.69 o 
  -9  10   4        0.18        5.07      4.01 o 
  -8  10   4        0.72        3.34      4.18 o 
  -7  10   4        1.44        5.11      2.58 o 
  -6  10   4       29.14       22.70      5.37 o 
  -5  10   4       52.73       56.40      5.11 o 
  -4  10   4        0.79        2.80      1.65 o 
  -3  10   4       11.05       11.55      2.26 o 
  -2  10   4        0.23        4.18      1.97 o 
  -1  10   4       20.43       18.27      2.28 o 
   0  10   4        3.57        5.48      1.38 o 
   1  10   4        0.14        2.51      1.85 o 
   2  10   4       76.51       74.47      4.14 o 
   3  10   4      114.72      112.93      6.40 o 
   4  10   4       22.61       18.62      2.82 o 
   5  10   4       13.82       13.51      2.93 o 
   6  10   4        3.08        9.81      2.91 o 
   7  10   4       30.81       30.77      5.52 o 
  -9  11   4       30.28       27.41      5.10 o 
  -8  11   4      186.13      210.71     11.58 o 
  -7  11   4        0.08        0.00      4.18 o 
  -6  11   4        0.29        5.28      2.68 o 
  -5  11   4       16.49       20.35      4.50 o 
  -4  11   4       32.90       29.60      4.07 o 
  -3  11   4       23.95       19.04      2.59 o 
  -2  11   4        3.65        3.70      1.71 o 
  -1  11   4       28.45       20.36      2.93 o 
   0  11   4       73.48       77.60      4.88 o 
   1  11   4       90.51       71.82      4.56 o 
   2  11   4       34.80       34.78      3.47 o 
   3  11   4       32.14       39.77      4.00 o 
   4  11   4       22.95       20.03      3.59 o 
   5  11   4       92.01       92.90      7.51 o 
   6  11   4        0.17        0.77      4.04 o 
  -9  12   4      332.84      302.22      9.95 o 
  -8  12   4       20.99       19.52      4.44 o 
  -7  12   4       36.32       37.99      4.58 o 
  -6  12   4        0.16        2.59      2.68 o 
  -5  12   4        0.72        1.80      4.36 o 
  -4  12   4        1.10        5.22      2.52 o 
  -3  12   4        2.48        3.28      1.63 o 
  -2  12   4        4.18        8.26      2.88 o 
  -1  12   4       39.12       29.19      3.48 o 
   0  12   4       32.31       25.70      2.84 o 
   1  12   4       46.99       37.27      3.50 o 
   2  12   4      212.34      203.72      7.18 o 
   3  12   4        0.55        2.26      2.61 o 
   4  12   4        0.54        3.54      4.11 o 
   5  12   4        4.66        1.67      3.13 o 
   6  12   4        2.63        4.17      3.72 o 
  -9  13   4       12.93        9.55      3.75 o 
  -8  13   4       84.70       81.78      7.91 o 
  -7  13   4       13.90       20.98      4.59 o 
  -6  13   4        1.50        5.89      3.04 o 
  -5  13   4       46.84       48.15      6.00 o 
  -4  13   4        2.79        2.28      2.43 o 
  -3  13   4        0.00        4.56      2.40 o 
  -2  13   4        1.99        1.97      2.55 o 
  -1  13   4       33.66       27.72      3.56 o 
   0  13   4        1.69        0.14      2.17 o 
   1  13   4        4.67        4.82      1.41 o 
   2  13   4        0.07        3.81      1.97 o 
   3  13   4       10.06       12.83      3.57 o 
   4  13   4       55.60       53.16      6.67 o 
   5  13   4        0.34        7.49      2.91 o 
   6  13   4       74.04       76.21     10.39 o 
  -8  14   4        4.90        8.89      3.20 o 
  -7  14   4        6.64        7.61      2.95 o 
  -6  14   4       17.72       22.17      4.43 o 
  -5  14   4       81.00       80.99      7.70 o 
  -4  14   4       20.09       17.57      6.47 o 
  -3  14   4       12.24       14.62      2.73 o 
  -2  14   4       49.83       48.41      5.71 o 
  -1  14   4       39.55       30.14      3.53 o 
   0  14   4       16.08       14.62      4.57 o 
   1  14   4        3.96        2.90      2.99 o 
   2  14   4       16.04       13.82      3.43 o 
   3  14   4       23.52       26.62      4.67 o 
   4  14   4        0.65        0.00      3.62 o 
   5  14   4        4.55        3.33      2.64 o 
  -7  15   4        9.77       11.55      6.82 o 
  -6  15   4       92.07       74.40      7.45 o 
  -5  15   4        1.24        3.48      1.91 o 
  -4  15   4       23.80       21.11      3.56 o 
  -3  15   4       21.39       23.96      4.19 o 
  -2  15   4       15.51       10.06      2.09 o 
  -1  15   4       59.95       49.72      7.87 o 
   0  15   4       80.75       80.06      8.19 o 
   1  15   4       72.34       54.84      7.15 o 
   2  15   4      211.56      204.34     15.91 o 
   3  15   4       23.22       12.14      5.19 o 
   4  15   4        9.18       12.35      3.75 o 
  -6  16   4      106.89       84.88      8.69 o 
  -5  16   4       16.62       13.65      5.02 o 
  -4  16   4        1.92        3.42      3.55 o 
  -3  16   4        6.37       12.67      4.02 o 
  -2  16   4        2.67        0.21      2.90 o 
  -1  16   4       26.16       18.17      5.20 o 
   0  16   4       36.65       30.12      4.26 o 
   1  16   4        3.29        3.47      4.35 o 
   2  16   4      225.26      187.44     11.34 o 
   3  16   4      121.25      122.26      9.54 o 
  -5  17   4       70.31       61.64      7.47 o 
  -4  17   4        3.21        8.42      3.78 o 
  -3  17   4       13.21       19.03      6.40 o 
  -2  17   4        2.29        6.46      3.10 o 
  -1  17   4        0.00       10.28      3.10 o 
   0  17   4        3.78        7.50      2.41 o 
   1  17   4       99.10      118.27      7.93 o 
   2  17   4       10.11        8.10      4.23 o 
  -4  18   4        3.19        2.83      4.43 o 
  -3  18   4       18.57       19.62      5.16 o 
  -2  18   4       63.73       60.58      6.06 o 
  -1  18   4       15.21       12.92      4.25 o 
   0  18   4       20.53       12.33      5.67 o 
   1  18   4       20.60       13.37     11.38 o 
 -11   1   5        0.40        5.70      2.59 o 
 -10   1   5       20.50       15.44      3.13 o 
  -9   1   5       61.92       78.68      4.10 o 
  -8   1   5       12.86       14.44      2.76 o 
  -7   1   5        9.74       13.29      2.87 o 
  -6   1   5      156.30      164.35      5.11 o 
  -5   1   5       66.73       76.44      3.59 o 
  -4   1   5        0.70        1.14      1.02 o 
  -3   1   5       26.38       23.31      2.37 o 
  -2   1   5      785.23      831.90     13.32 o 
  -1   1   5      598.15      698.29     10.64 o 
   0   1   5      335.40      457.39      6.53 o 
   1   1   5      149.02       70.40      3.61 o 
   2   1   5        5.42        4.52      1.32 o 
   3   1   5      257.83      275.47      4.46 o 
   5   1   5       95.85       76.70      9.65 o 
   6   1   5        1.07        3.49      2.98 o 
   7   1   5       41.97       39.67      5.92 o 
   8   1   5        1.67        6.34      2.73 o 
 -11   2   5      219.35      208.94      8.81 o 
 -10   2   5      884.40      958.98     11.14 o 
  -9   2   5      160.28      153.60      6.94 o 
  -8   2   5       25.56       24.42      3.19 o 
  -7   2   5      155.91      173.06      5.28 o 
  -6   2   5      196.49      241.98      4.51 o 
  -5   2   5        9.47       14.75      1.97 o 
  -4   2   5      108.35       83.53      3.03 o 
  -3   2   5     1330.35     1376.79     10.18 o 
  -2   2   5       82.90       84.99      3.39 o 
  -1   2   5        5.42        3.19      2.32 o 
   0   2   5       98.55      110.13      3.69 o 
   1   2   5      277.12      245.90      4.04 o 
   2   2   5       33.76       16.50      2.20 o 
   3   2   5      979.12     1027.70     14.47 o 
   4   2   5        1.16        5.46      2.66 o 
   5   2   5        2.29        5.55      3.46 o 
   6   2   5      281.97      291.06     11.51 o 
   7   2   5       15.01       17.81      4.40 o 
   8   2   5       93.24       84.03      8.11 o 
 -11   3   5        2.17        3.87      2.13 o 
 -10   3   5      203.91      214.01      7.39 o 
  -9   3   5        7.14       10.18      2.99 o 
  -8   3   5       23.12       21.13      4.38 o 
  -7   3   5       16.35       13.03      4.24 o 
  -6   3   5        4.24        7.58      1.33 o 
  -5   3   5       37.74       39.78      2.32 o 
  -4   3   5        2.22        0.47      1.04 o 
  -3   3   5        2.06        2.96      1.42 o 
  -2   3   5      506.90      506.20      6.79 o 
  -1   3   5     1046.08     1229.78      9.77 o 
   0   3   5        8.30       12.85      1.92 o 
   1   3   5       13.45       12.38      2.42 o 
   2   3   5       35.72       16.43      5.59 o 
   3   3   5       26.45       19.82      4.70 o 
   4   3   5       68.65       78.38      5.60 o 
   5   3   5       80.59       86.42      5.63 o 
   6   3   5        5.20       11.85      3.91 o 
   7   3   5       13.40       12.42      3.20 o 
   8   3   5       26.98       29.95      4.68 o 
 -11   4   5       45.01       44.16      4.22 o 
 -10   4   5       21.81       17.00      3.05 o 
  -9   4   5       22.14       26.43      3.78 o 
  -8   4   5       39.46       46.16      5.55 o 
  -7   4   5       67.66       62.39      6.94 o 
  -6   4   5       24.98       11.16      2.13 o 
  -5   4   5       78.03      134.88      5.43 o 
  -4   4   5        2.96       20.18      2.12 o 
  -3   4   5      110.46       69.44      2.75 o 
  -2   4   5      368.15      462.72      5.41 o 
  -1   4   5        0.01        8.04      1.99 o 
   0   4   5      173.03      144.47      3.48 o 
   1   4   5        0.24        1.55      1.37 o 
   2   4   5       25.05       45.30      2.31 o 
   3   4   5      329.16      372.97     10.44 o 
   4   4   5      211.23      211.63      6.72 o 
   5   4   5       21.58       20.57      3.07 o 
   6   4   5        4.51       13.12      4.43 o 
   7   4   5      127.31      133.49      8.30 o 
 -11   5   5       12.86       13.59      3.04 o 
 -10   5   5       70.50       68.99      5.93 o 
  -9   5   5      202.96      218.89     13.48 o 
  -8   5   5       59.02       60.06      5.23 o 
  -7   5   5        1.80        3.18      3.41 o 
  -6   5   5      102.31      105.53      5.40 o 
  -5   5   5        0.63        1.79      2.29 o 
  -4   5   5       23.96       27.21      3.61 o 
  -3   5   5       50.10       43.16      2.17 o 
  -2   5   5       21.56       15.27      1.81 o 
  -1   5   5      105.52       76.45      3.81 o 
   0   5   5        7.24       15.25      2.19 o 
   1   5   5      199.23      235.16      4.38 o 
   2   5   5      564.40      567.16      7.27 o 
   3   5   5     3040.31     3096.72     64.29 o 
   4   5   5       14.35       27.93      4.28 o 
   5   5   5      216.16      225.75      6.29 o 
   6   5   5        0.76       10.29      3.67 o 
   7   5   5       11.15       12.95      4.06 o 
 -11   6   5        2.20        3.86      2.36 o 
 -10   6   5       78.01       84.43      8.50 o 
  -9   6   5       90.27       94.99      8.43 o 
  -8   6   5       72.29       79.45      6.97 o 
  -7   6   5      764.05      756.01     19.69 o 
  -6   6   5        1.21        5.33      2.57 o 
  -5   6   5       43.57       83.00      8.85 o 
  -4   6   5        2.20        3.59      1.80 o 
  -3   6   5       86.46       67.79      3.03 o 
  -2   6   5      111.19       71.06      5.25 o 
  -1   6   5     1162.41     1015.82     11.12 o 
   0   6   5        2.28        8.53      1.97 o 
   1   6   5      362.15      386.16      5.48 o 
   2   6   5      598.17      563.65     10.08 o 
   3   6   5     1522.06     1494.79     24.80 o 
   4   6   5      170.28      179.75      7.14 o 
   5   6   5       63.10       63.98      5.53 o 
   6   6   5       13.75       17.47      3.21 o 
   7   6   5       19.71       24.94      5.15 o 
 -11   7   5       33.25       25.33      5.08 o 
 -10   7   5      131.50      128.04      5.70 o 
  -9   7   5       25.19       26.42      4.23 o 
  -8   7   5        8.25        4.29      2.36 o 
  -7   7   5       57.20       57.27      5.89 o 
  -6   7   5       93.16      115.99      7.82 o 
  -5   7   5        6.22        9.70      3.13 o 
  -4   7   5       29.64       26.52      3.69 o 
  -3   7   5        0.91        1.55      0.90 o 
  -2   7   5      197.09      226.21      5.47 o 
  -1   7   5       97.39       90.77      6.40 o 
   0   7   5       20.20       14.08      3.10 o 
   1   7   5      485.59      498.94     13.87 o 
   2   7   5       29.79       33.98      3.90 o 
   3   7   5      343.80      341.24      8.41 o 
   4   7   5       28.84       30.59      3.87 o 
   5   7   5       66.51       56.83      5.14 o 
   6   7   5        0.04        5.04      3.37 o 
   7   7   5       16.39       20.11      4.63 o 
 -10   8   5       11.12       10.70      3.20 o 
  -9   8   5       20.66       20.35      4.30 o 
  -8   8   5        1.31        4.16      2.12 o 
  -7   8   5       32.68       26.07      3.80 o 
  -6   8   5        3.46        4.11      2.88 o 
  -5   8   5       41.30       57.95      5.18 o 
  -4   8   5       48.25       46.93      5.00 o 
  -3   8   5       60.67       48.02      2.03 o 
  -2   8   5      127.29      139.97      4.40 o 
  -1   8   5        0.52        2.02      1.57 o 
   0   8   5        2.08        3.63      1.40 o 
   1   8   5      108.06      108.96      4.87 o 
   2   8   5        6.71        8.78      3.12 o 
   3   8   5      126.41      132.38      9.65 o 
   4   8   5       80.71       86.18      5.67 o 
   5   8   5       33.49       41.08      4.71 o 
   6   8   5       15.28       19.31      3.00 o 
   7   8   5       45.08       54.08      7.20 o 
 -10   9   5       90.57       77.64      8.01 o 
  -9   9   5       76.60       68.27     10.51 o 
  -8   9   5      135.09      146.08      8.95 o 
  -7   9   5       50.78       51.00      4.27 o 
  -6   9   5       29.52       22.57      3.61 o 
  -5   9   5       14.76       20.92      3.32 o 
  -4   9   5       19.74       18.75      3.14 o 
  -3   9   5        3.32        0.97      0.92 o 
  -2   9   5       40.95       33.25      3.48 o 
  -1   9   5       15.20       18.97      2.54 o 
   0   9   5      148.75      165.18      6.84 o 
   1   9   5        4.10        0.51      1.68 o 
   2   9   5      485.38      512.55     11.01 o 
   3   9   5     1627.65     1702.64     23.37 o 
   4   9   5        0.07        0.80      2.78 o 
   5   9   5       55.45       55.53      5.30 o 
   6   9   5        0.91        7.30      2.91 o 
 -10  10   5       72.12       63.70      7.72 o 
  -9  10   5        6.27        7.17      2.90 o 
  -8  10   5       20.75       23.21      3.86 o 
  -7  10   5      145.86      140.03     12.24 o 
  -6  10   5        3.10        3.73      2.95 o 
  -5  10   5        0.02        4.24      1.99 o 
  -4  10   5        2.58        7.93      2.10 o 
  -3  10   5       48.51       38.99      4.26 o 
  -2  10   5        1.42        1.27      1.48 o 
  -1  10   5      173.79      172.97      4.94 o 
   0  10   5      102.68      113.08      5.46 o 
   1  10   5      138.23      151.11      4.73 o 
   2  10   5       77.38       61.68      5.52 o 
   3  10   5      249.27      236.97      6.41 o 
   4  10   5       25.72       25.05      3.79 o 
   5  10   5       14.69       21.37      3.68 o 
   6  10   5       79.83       73.00      6.28 o 
  -9  11   5        0.95        7.37      3.78 o 
  -8  11   5       83.46       85.78      9.09 o 
  -7  11   5       23.63       37.48      6.12 o 
  -6  11   5        2.73        6.87      2.86 o 
  -5  11   5        6.92        9.07      3.74 o 
  -4  11   5       34.33       25.56      4.32 o 
  -3  11   5       11.55        8.53      2.59 o 
  -2  11   5      105.98      107.14      4.46 o 
  -1  11   5        0.39        3.28      2.31 o 
   0  11   5       71.71       72.31      5.29 o 
   1  11   5      276.18      284.98      6.61 o 
   2  11   5      192.67      194.14      5.71 o 
   3  11   5       67.90       66.68      5.69 o 
   4  11   5       17.77       14.70      3.21 o 
   5  11   5       27.57       22.87      3.80 o 
   6  11   5        0.84        0.74      2.80 o 
  -9  12   5       40.85       48.25      7.83 o 
  -8  12   5        0.23        0.00      3.38 o 
  -7  12   5       12.68       11.64      3.10 o 
  -6  12   5        0.38        5.31      4.36 o 
  -5  12   5        0.15        9.46      3.91 o 
  -4  12   5      129.91      132.38     10.69 o 
  -3  12   5       31.31       31.21      4.72 o 
  -2  12   5        2.15        4.33      2.11 o 
  -1  12   5       17.06       13.65      2.20 o 
   0  12   5       86.67       86.37      4.92 o 
   1  12   5       28.13       24.25      3.18 o 
   2  12   5       57.62       61.65      5.22 o 
   3  12   5       58.38       53.90      4.58 o 
   4  12   5        0.43        0.00      2.53 o 
   5  12   5       40.08       36.24      5.09 o 
  -8  13   5       34.15       35.57      4.81 o 
  -7  13   5       15.30       19.68      4.90 o 
  -6  13   5       27.95       29.13      5.70 o 
  -5  13   5        7.16        9.31      3.56 o 
  -4  13   5       53.36       51.18      7.00 o 
  -3  13   5       46.53       44.54      6.80 o 
  -2  13   5      132.98      111.36      7.71 o 
  -1  13   5       65.67       66.60      4.88 o 
   0  13   5      625.15      644.98      7.37 o 
   1  13   5      566.04      584.80     15.20 o 
   2  13   5        9.99        9.45      2.50 o 
   3  13   5       41.77       42.72      5.13 o 
   4  13   5       60.72       57.43      7.96 o 
   5  13   5      134.09      141.47     12.30 o 
  -8  14   5       32.76       29.77      6.03 o 
  -7  14   5        2.97        8.07      3.10 o 
  -6  14   5        3.37        7.78      2.93 o 
  -5  14   5       12.82       10.64      2.69 o 
  -4  14   5       10.71       12.33      3.24 o 
  -3  14   5       60.11       57.46      7.97 o 
  -2  14   5        1.25        5.39      2.36 o 
  -1  14   5        9.92        2.12      1.91 o 
   0  14   5       89.63       81.47      6.81 o 
   1  14   5       21.90       26.93      4.98 o 
   2  14   5       14.95       19.81      4.12 o 
   3  14   5        3.05        2.87      2.66 o 
   4  14   5      111.04       91.07      8.11 o 
  -7  15   5        5.75       11.25      4.00 o 
  -6  15   5        5.36        7.31      3.51 o 
  -5  15   5        5.67        7.76      3.07 o 
  -4  15   5       53.62       47.75      5.75 o 
  -3  15   5       27.14       18.54      4.13 o 
  -2  15   5       16.53       12.91      3.24 o 
  -1  15   5       13.23       14.67      4.37 o 
   0  15   5      101.30      101.64      7.57 o 
   1  15   5       37.08       35.90      5.48 o 
   2  15   5       77.86       62.41      5.94 o 
   3  15   5        1.27        6.13      3.49 o 
  -6  16   5        0.00        1.99      3.19 o 
  -5  16   5        3.37        4.05      3.11 o 
  -4  16   5       65.86       58.55      6.50 o 
  -3  16   5       43.93       34.25      5.78 o 
  -2  16   5        2.61        3.59      2.95 o 
  -1  16   5       17.43       16.33      6.36 o 
   0  16   5       65.14       75.87     15.39 o 
   1  16   5        0.76        3.33      4.60 o 
   2  16   5       38.74       27.24      7.28 o 
  -4  17   5        6.62        5.46      4.77 o 
  -3  17   5       24.50       20.27      4.94 o 
  -2  17   5        0.09        0.00      3.85 o 
  -1  17   5        9.15        6.07      7.55 o 
   0  17   5       46.44       38.99      6.38 o 
   1  17   5       97.34       76.87     16.82 o 
 -11   0   6       16.03       12.13      6.10 o 
 -10   0   6       22.78       22.89      6.54 o 
  -9   0   6        1.29        2.38      4.52 o 
  -8   0   6        0.00        3.68      1.98 o 
  -7   0   6       66.56       61.41      6.25 o 
  -6   0   6       44.31       37.73      4.30 o 
  -5   0   6      605.70      607.00     29.41 o 
  -4   0   6       96.23      101.99      5.52 o 
  -3   0   6     2103.99     2361.38     24.19 o 
  -2   0   6      212.98      169.01      6.95 o 
  -1   0   6       82.80       71.68      6.34 o 
   0   0   6       79.40       46.92      6.69 o 
   1   0   6       32.18       58.25      5.23 o 
   2   0   6       91.61       82.43      7.21 o 
   3   0   6      121.61       96.92      7.97 o 
   4   0   6      613.50      634.33     17.08 o 
   5   0   6      265.72      263.94     20.36 o 
   6   0   6       14.69       16.76      7.08 o 
   7   0   6       18.86       28.59      7.73 o 
 -11   1   6       46.16       38.77      5.49 o 
 -10   1   6       17.18       17.61      4.41 o 
  -9   1   6        1.29        4.98      2.68 o 
  -8   1   6       36.87       34.22      3.38 o 
  -7   1   6       13.46       14.47      2.95 o 
  -6   1   6       97.89       96.96      5.01 o 
  -5   1   6      101.06       99.08      4.84 o 
  -4   1   6       66.91       95.36      8.47 o 
  -3   1   6       87.24      105.97      4.04 o 
  -2   1   6      273.05      255.72      5.76 o 
  -1   1   6       19.54       15.72      2.95 o 
   0   1   6       11.22        7.07      2.30 o 
   1   1   6        1.34        7.87      2.36 o 
   2   1   6       26.80       31.78      3.18 o 
   3   1   6       53.88       45.68      4.66 o 
   4   1   6      126.74      131.50      9.61 o 
   5   1   6       24.95       22.21      3.91 o 
   6   1   6       32.48       31.05      4.97 o 
   7   1   6        9.12        9.36      3.30 o 
 -11   2   6        8.72       12.72      3.21 o 
 -10   2   6        0.03        4.74      3.26 o 
  -9   2   6        0.08        4.24      2.23 o 
  -8   2   6        1.82        2.50      2.49 o 
  -7   2   6       20.07       23.77      3.13 o 
  -6   2   6        0.04        1.35      2.22 o 
  -5   2   6       53.57       54.66      3.24 o 
  -4   2   6        5.36        5.16      1.86 o 
  -3   2   6        1.57        7.95      1.81 o 
  -2   2   6       41.68       23.65      2.84 o 
  -1   2   6        0.92        1.36      2.11 o 
   0   2   6       44.25       42.50      3.24 o 
   1   2   6        0.04        4.52      2.15 o 
   2   2   6        0.21        4.66      2.40 o 
   3   2   6        2.23        3.76      2.65 o 
   4   2   6       21.21       16.77      3.12 o 
   5   2   6        7.60        8.46      3.58 o 
   6   2   6        2.87        6.54      4.54 o 
   7   2   6        4.81        1.76      4.47 o 
 -11   3   6       95.78       94.24     13.06 o 
 -10   3   6       27.12       26.19      3.64 o 
  -9   3   6       27.14       31.39      4.22 o 
  -8   3   6       66.36       71.25      6.99 o 
  -7   3   6        0.02        3.77      3.08 o 
  -6   3   6        2.60        6.96      2.80 o 
  -5   3   6       23.62        8.36      3.79 o 
  -4   3   6        1.05        3.81      1.78 o 
  -3   3   6      209.62      178.12      4.96 o 
  -2   3   6      233.79      191.61      6.22 o 
  -1   3   6       92.37      120.47      3.99 o 
   0   3   6      285.20      246.47      5.30 o 
   1   3   6      203.52      292.67      5.63 o 
   2   3   6       16.14        8.11      2.59 o 
   3   3   6        9.19        7.30      3.07 o 
   4   3   6      234.17      211.75      6.52 o 
   5   3   6       14.94        9.15      3.70 o 
   6   3   6       18.87       28.01      6.17 o 
   7   3   6        0.93       12.22      3.71 o 
 -11   4   6        0.14        1.01      3.12 o 
 -10   4   6        0.05        0.00      3.21 o 
  -9   4   6       32.33       36.38      4.66 o 
  -8   4   6        0.00        5.77      2.14 o 
  -7   4   6       19.05       19.98      4.23 o 
  -6   4   6       10.93       10.64      3.08 o 
  -5   4   6       18.04       20.96      3.68 o 
  -4   4   6       66.01       88.16      3.44 o 
  -3   4   6        5.42        2.98      1.46 o 
  -2   4   6        0.01        3.31      2.24 o 
  -1   4   6     1087.51     1070.36     13.51 o 
   0   4   6      529.82      528.92      8.01 o 
   1   4   6      741.69      708.74     10.57 o 
   2   4   6       47.17       33.23     12.26 o 
   3   4   6      101.88      102.46      6.43 o 
   4   4   6      110.33      102.83      6.65 o 
   5   4   6       44.97       38.91      4.59 o 
   6   4   6        0.02        6.65      3.57 o 
 -11   5   6        0.67        5.70      2.36 o 
 -10   5   6       82.69       67.00      8.13 o 
  -9   5   6       67.52       68.79      7.36 o 
  -8   5   6        8.83        7.22      2.28 o 
  -7   5   6        0.52        3.93      3.66 o 
  -6   5   6      187.52      177.98      7.55 o 
  -5   5   6       48.36       57.91      6.73 o 
  -4   5   6        1.02        2.26      1.15 o 
  -3   5   6       94.11      110.94      3.76 o 
  -2   5   6       11.26       16.03      2.25 o 
  -1   5   6      372.40      350.43      7.58 o 
   0   5   6       33.92       31.62      3.71 o 
   1   5   6       20.96       20.83      3.10 o 
   2   5   6      188.24      174.80      5.71 o 
   3   5   6        2.08        2.06      2.86 o 
   4   5   6       47.30       50.44      4.66 o 
   5   5   6       16.79       16.05      4.46 o 
   6   5   6        0.94        2.25      4.35 o 
 -11   6   6        0.22        3.82      2.89 o 
 -10   6   6        0.08       28.52     12.56 o 
  -9   6   6       10.31       14.14      3.18 o 
  -8   6   6        0.80        2.11      3.07 o 
  -7   6   6       53.38       52.23      5.90 o 
  -6   6   6       36.67       22.09      3.91 o 
  -5   6   6      159.23      157.94      5.35 o 
  -4   6   6       15.80        8.29      2.15 o 
  -3   6   6       58.71       80.31      3.14 o 
  -2   6   6       91.17       93.37      6.13 o 
  -1   6   6       13.22        9.10      2.67 o 
   0   6   6      125.46      150.29      5.84 o 
   1   6   6        5.09       10.58      2.07 o 
   2   6   6       23.21       30.97      3.51 o 
   3   6   6       37.03       35.50      4.02 o 
   4   6   6       67.58       62.49      5.91 o 
   5   6   6       19.92       22.04      4.17 o 
   6   6   6       24.75       24.56      4.94 o 
 -10   7   6      179.76      180.19      9.03 o 
  -9   7   6       47.40       34.71      4.88 o 
  -8   7   6        4.35        4.05      2.64 o 
  -7   7   6        9.10       15.57      3.00 o 
  -6   7   6        0.01        0.00      2.17 o 
  -5   7   6        0.28        3.46      2.21 o 
  -4   7   6        7.25        3.96      2.88 o 
  -3   7   6       97.11       73.95      5.49 o 
  -2   7   6       85.88       70.77      6.07 o 
  -1   7   6      274.05      330.52     12.75 o 
   0   7   6     1061.10     1052.40     16.85 o 
   1   7   6      811.84      912.41     15.25 o 
   2   7   6       15.05        8.71      3.16 o 
   3   7   6       31.97       31.03      4.71 o 
   4   7   6      115.78      109.46      5.92 o 
   5   7   6        4.29        7.65      2.73 o 
   6   7   6        9.53        8.63      5.35 o 
 -10   8   6        0.02        4.57      3.00 o 
  -9   8   6       31.31       28.89      5.94 o 
  -8   8   6        6.68        6.54      1.91 o 
  -7   8   6        2.89        4.91      2.62 o 
  -6   8   6       11.91        7.08      3.27 o 
  -5   8   6        0.10        0.00      2.99 o 
  -4   8   6       27.02       27.19      4.13 o 
  -3   8   6      320.38      334.67     12.24 o 
  -2   8   6      114.22      109.62      5.94 o 
  -1   8   6     2216.86     2228.45     33.27 o 
   0   8   6      702.47      747.19     13.28 o 
   1   8   6     1963.66     2152.62     27.19 o 
   2   8   6      161.21      145.21      5.82 o 
   3   8   6      632.13      627.86     19.31 o 
   4   8   6        1.00        7.37      2.59 o 
   5   8   6        0.23        5.45      2.36 o 
   6   8   6        2.20        7.12      4.17 o 
 -10   9   6        9.62        6.83      3.63 o 
  -9   9   6      240.15      257.94     11.51 o 
  -8   9   6        5.39        8.59      3.45 o 
  -7   9   6       19.35       18.19      3.05 o 
  -6   9   6      264.83      239.26      8.55 o 
  -5   9   6        1.88        3.81      2.09 o 
  -4   9   6       29.98       27.15      3.39 o 
  -3   9   6      188.07      177.49      5.80 o 
  -2   9   6       68.30       67.67      4.49 o 
  -1   9   6      147.83      147.35      6.03 o 
   0   9   6      178.55      199.81      5.65 o 
   1   9   6        2.74        2.93      2.96 o 
   2   9   6       21.76       22.13      3.81 o 
   3   9   6        0.68        5.58      2.45 o 
   4   9   6      199.30      192.05      7.13 o 
   5   9   6       28.72       30.70      4.25 o 
  -9  10   6        6.49        8.57      3.42 o 
  -8  10   6        2.64        8.65      2.68 o 
  -7  10   6       23.92       21.88      4.81 o 
  -6  10   6       64.01       49.97      7.48 o 
  -5  10   6      193.74      182.20      6.65 o 
  -4  10   6       34.28       36.12      4.98 o 
  -3  10   6        9.72        7.35      2.89 o 
  -2  10   6        6.83        8.08      2.51 o 
  -1  10   6       28.88       27.27      3.30 o 
   0  10   6       25.69       17.12      2.99 o 
   1  10   6       31.22       35.59      3.99 o 
   2  10   6      192.86      200.67      8.89 o 
   3  10   6        7.66        7.50      3.36 o 
   4  10   6       11.98       14.40      2.94 o 
   5  10   6       19.84       19.68      3.95 o 
  -9  11   6        8.82       13.24      3.36 o 
  -8  11   6       13.33       12.67      3.46 o 
  -7  11   6        2.17        4.97      4.09 o 
  -6  11   6        0.08        3.72      3.16 o 
  -5  11   6        0.01        5.51      3.84 o 
  -4  11   6       50.57       53.38      5.60 o 
  -3  11   6        0.71        2.73      2.87 o 
  -2  11   6      441.07      435.45      8.55 o 
  -1  11   6      442.86      470.62      7.29 o 
   0  11   6      219.55      223.23      5.58 o 
   1  11   6      296.65      299.73     11.31 o 
   2  11   6      225.91      239.14      6.82 o 
   3  11   6       36.99       50.17      4.69 o 
   4  11   6      103.18       89.08      6.11 o 
  -8  12   6       32.24       26.68      4.82 o 
  -7  12   6        0.09        5.47      2.87 o 
  -6  12   6       21.96       21.23      4.06 o 
  -5  12   6       87.96       96.60      9.65 o 
  -4  12   6        3.46        5.78      2.68 o 
  -3  12   6        3.16        2.36      1.93 o 
  -2  12   6       33.13       26.58      3.78 o 
  -1  12   6       53.62       50.07      4.16 o 
   0  12   6       54.75       51.85      4.30 o 
   1  12   6      138.15      126.41      9.55 o 
   2  12   6       63.72       68.71      6.39 o 
   3  12   6       64.03       57.70      5.30 o 
   4  12   6       99.77       99.19      8.71 o 
  -8  13   6        2.09        9.25      3.08 o 
  -7  13   6        3.61        4.62      2.89 o 
  -6  13   6      107.92       96.39      7.69 o 
  -5  13   6       10.34       14.47      3.71 o 
  -4  13   6       26.58       19.84      3.61 o 
  -3  13   6       81.49       82.63      8.23 o 
  -2  13   6      184.33      178.78      7.92 o 
  -1  13   6        6.57        4.78      1.78 o 
   0  13   6      297.61      325.17      9.52 o 
   1  13   6       62.55       55.05      4.96 o 
   2  13   6      107.73      120.62     12.21 o 
   3  13   6       53.79       62.20      6.61 o 
  -7  14   6        0.58        3.63      5.06 o 
  -6  14   6       25.13       31.33      7.68 o 
  -5  14   6      106.89       98.66     12.58 o 
  -4  14   6       34.71       33.42      5.68 o 
  -3  14   6        8.00        5.18      2.86 o 
  -2  14   6       15.63       17.21      3.89 o 
  -1  14   6       72.81       69.55      8.79 o 
   0  14   6        1.96        4.88      2.65 o 
   1  14   6      115.66      105.29     15.13 o 
   2  14   6      100.62       96.81     14.89 o 
   3  14   6       32.21       32.54      4.96 o 
  -6  15   6        0.00        6.26      3.34 o 
  -5  15   6        2.67        5.89      2.68 o 
  -4  15   6       41.44       36.09      5.43 o 
  -3  15   6       18.36       18.37      4.36 o 
  -2  15   6      151.40      144.73      9.24 o 
  -1  15   6      122.63      106.19     25.88 o 
   0  15   6      142.64      136.88     11.55 o 
   1  15   6      187.06      160.09     32.83 o 
   2  15   6       58.81       49.69     10.23 o 
  -5  16   6       94.56       79.40      9.65 o 
  -4  16   6        0.39        3.56      2.34 o 
  -3  16   6        9.61       10.18      3.18 o 
  -2  16   6       13.68       11.37      6.60 o 
  -1  16   6        0.54        1.83      6.59 o 
   0  16   6       11.98       12.87      6.54 o 
 -11   1   7        0.10        4.85      3.76 o 
 -10   1   7        2.03        5.15      3.14 o 
  -9   1   7        5.22        0.00      4.68 o 
  -8   1   7        6.52        8.32      2.45 o 
  -7   1   7        2.34        3.10      1.82 o 
  -6   1   7       65.79       74.20      4.37 o 
  -5   1   7        1.22        0.95      2.42 o 
  -4   1   7      362.33      411.77      7.15 o 
  -3   1   7      279.61      246.16      6.71 o 
  -2   1   7        8.06        4.88      2.25 o 
  -1   1   7       26.49       27.12      2.86 o 
   0   1   7       29.44       22.24      3.25 o 
   1   1   7       30.63       27.20      3.59 o 
   2   1   7      860.24      680.02     11.12 o 
   3   1   7       43.92       31.47      5.86 o 
   4   1   7       12.58       15.28      3.02 o 
   5   1   7       17.59       16.80      4.64 o 
   6   1   7        5.91       10.52      4.09 o 
 -11   2   7       26.21       24.70      4.21 o 
 -10   2   7        6.15        6.30      2.86 o 
  -9   2   7       39.29       31.80      5.24 o 
  -8   2   7      211.86      218.33      6.39 o 
  -7   2   7       44.09       41.82      4.48 o 
  -6   2   7      239.33      234.82      6.41 o 
  -5   2   7      503.90      495.93      9.06 o 
  -4   2   7        1.75        3.25      1.58 o 
  -3   2   7      894.02      896.78     12.56 o 
  -2   2   7     1279.90     1387.85     17.40 o 
  -1   2   7       97.11      105.00      4.27 o 
   0   2   7      230.26      257.43      6.77 o 
   1   2   7       55.55       78.21      4.50 o 
   2   2   7        3.57        3.76      2.00 o 
   3   2   7        0.29        1.84      2.29 o 
   4   2   7       39.85       49.83      7.14 o 
   5   2   7        1.45        5.81      2.80 o 
   6   2   7       19.81       40.73      7.28 o 
 -11   3   7       11.74        9.37      3.99 o 
 -10   3   7        0.01        7.06      2.88 o 
  -9   3   7       30.99       26.23      4.19 o 
  -8   3   7       21.71       17.92      3.15 o 
  -7   3   7        7.74        6.86      3.04 o 
  -6   3   7       16.39       21.15      4.03 o 
  -5   3   7       39.12       45.42      3.35 o 
  -4   3   7      178.40      184.22      6.22 o 
  -3   3   7       15.63       25.77      3.06 o 
  -2   3   7       80.67       87.41      4.60 o 
  -1   3   7        2.74        3.18      2.49 o 
   0   3   7        0.16        1.48      2.62 o 
   1   3   7        1.99        0.95      2.38 o 
   2   3   7      664.71      617.44     10.09 o 
   3   3   7        0.23        3.03      2.37 o 
   4   3   7        7.97       12.38      3.93 o 
   5   3   7        4.20        3.34      4.55 o 
 -11   4   7        3.85        0.00      3.89 o 
 -10   4   7       20.75       26.53      5.40 o 
  -9   4   7        0.00        2.12      2.31 o 
  -8   4   7        8.26        8.42      2.15 o 
  -7   4   7      132.24      122.78      6.51 o 
  -6   4   7        4.45        4.55      3.12 o 
  -5   4   7       36.46       14.70      9.67 o 
  -4   4   7       39.40       40.89      4.55 o 
  -3   4   7      190.82      197.22      5.88 o 
  -2   4   7       46.80       47.73      4.39 o 
  -1   4   7       92.94      114.70      4.58 o 
   0   4   7      145.31      147.17      5.16 o 
   1   4   7       38.51       49.05      3.99 o 
   2   4   7       55.39       41.37      4.62 o 
   3   4   7       60.20       51.33      4.10 o 
   4   4   7       26.25       24.23      4.85 o 
   5   4   7        2.95        0.31      4.44 o 
 -10   5   7        5.13        5.50      2.31 o 
  -9   5   7        0.48        3.30      2.88 o 
  -8   5   7        4.81        6.76      3.05 o 
  -7   5   7       13.34        3.51      2.83 o 
  -6   5   7       40.89       39.23      4.50 o 
  -5   5   7       83.73       94.56      7.18 o 
  -4   5   7      118.02       92.83      6.81 o 
  -3   5   7      679.92      638.74     11.03 o 
  -2   5   7     1563.14     1665.89     25.15 o 
  -1   5   7        5.22       13.74      2.59 o 
   0   5   7      254.65      238.65      6.00 o 
   1   5   7       18.99       14.64      3.41 o 
   2   5   7      114.62       88.92      5.64 o 
   3   5   7       15.45       12.09      3.15 o 
   4   5   7       48.41       48.57      6.53 o 
   5   5   7        5.46       10.56      2.92 o 
 -10   6   7        1.90        3.82      3.04 o 
  -9   6   7        3.24        4.04      2.11 o 
  -8   6   7       78.59       59.62      5.32 o 
  -7   6   7        0.49        3.32      3.05 o 
  -6   6   7        7.35        3.98      2.59 o 
  -5   6   7        0.15        4.01      2.64 o 
  -4   6   7       20.80       20.06      3.92 o 
  -3   6   7     1911.81     2016.44     29.70 o 
  -2   6   7      821.07      927.17     15.13 o 
  -1   6   7     1187.69     1263.06     19.58 o 
   0   6   7        0.39        1.13      1.56 o 
   1   6   7      120.83      123.30      5.70 o 
   2   6   7       79.94       89.23      5.88 o 
   3   6   7       37.81       43.19      4.92 o 
   4   6   7        5.59        5.89      2.04 o 
   5   6   7        0.81        1.35      3.42 o 
 -10   7   7        8.30        6.41      2.60 o 
  -9   7   7       42.72       34.74      4.08 o 
  -8   7   7       49.92       40.91      5.40 o 
  -7   7   7       61.15       50.55      4.97 o 
  -6   7   7        2.66        3.12      3.09 o 
  -5   7   7        0.27        4.17      1.80 o 
  -4   7   7       46.62       57.12      5.73 o 
  -3   7   7       19.54       21.30      3.46 o 
  -2   7   7       29.71       31.44      3.42 o 
  -1   7   7       21.90       23.12      2.73 o 
   0   7   7      209.28      196.66      6.28 o 
   1   7   7        1.58        0.89      2.85 o 
   2   7   7      146.48      147.04      7.15 o 
   3   7   7       34.66       36.17      4.46 o 
   4   7   7        1.35        5.38      2.84 o 
   5   7   7        3.03        9.27      3.76 o 
 -10   8   7        6.70       10.63      4.49 o 
  -9   8   7        0.15        2.97      3.65 o 
  -8   8   7        1.33        5.62      1.86 o 
  -7   8   7      106.95       92.70      6.68 o 
  -6   8   7       18.54       17.02      3.64 o 
  -5   8   7        5.26        8.77      2.37 o 
  -4   8   7       15.69       20.67      3.87 o 
  -3   8   7       21.35       14.66      2.93 o 
  -2   8   7        0.36        3.76      1.58 o 
  -1   8   7        3.65        3.39      1.96 o 
   0   8   7       17.84       15.99      3.15 o 
   1   8   7        4.36        5.43      3.44 o 
   2   8   7        2.54        5.43      2.63 o 
   3   8   7       18.34       18.14      3.17 o 
   4   8   7        3.05        5.22      2.26 o 
  -9   9   7       13.34       14.18      3.33 o 
  -8   9   7        2.11       12.50      4.62 o 
  -7   9   7       33.70       33.07      5.01 o 
  -6   9   7        4.18        3.16      2.72 o 
  -5   9   7       12.91       17.37      2.88 o 
  -4   9   7       19.57       17.03      3.38 o 
  -3   9   7      276.38      290.63      7.18 o 
  -2   9   7     1117.21     1225.49     16.87 o 
  -1   9   7       15.85       13.09      2.67 o 
   0   9   7       14.04       11.59      2.59 o 
   1   9   7       27.38       30.16      4.02 o 
   2   9   7       74.02       76.60      6.38 o 
   3   9   7        9.45        8.73      2.29 o 
   4   9   7        4.46        5.08      4.66 o 
  -9  10   7        0.03        4.00      3.28 o 
  -8  10   7       13.58       12.46      4.09 o 
  -7  10   7       33.45       33.86      6.26 o 
  -6  10   7        0.02        1.79      4.26 o 
  -5  10   7       50.58       52.34      6.35 o 
  -4  10   7        8.41        7.82      2.39 o 
  -3  10   7      108.44       98.92      6.98 o 
  -2  10   7      183.67      205.75     11.03 o 
  -1  10   7      217.44      225.86      4.82 o 
   0  10   7        0.57        3.37      2.61 o 
   1  10   7        0.10        2.00      2.18 o 
   2  10   7       23.77       23.07      4.01 o 
   3  10   7        0.86        5.79      2.62 o 
   4  10   7       25.74       31.08      5.35 o 
  -8  11   7       35.67       31.73      5.04 o 
  -7  11   7       20.82       16.14      3.93 o 
  -6  11   7        3.85        9.32      3.76 o 
  -5  11   7        6.84        5.61      3.42 o 
  -4  11   7       24.08       22.29      4.23 o 
  -3  11   7       16.89       15.97      3.43 o 
  -2  11   7        4.95        8.54      3.40 o 
  -1  11   7       87.18       84.38      5.87 o 
   0  11   7        4.80        5.87      2.55 o 
   1  11   7      122.47      122.07      6.27 o 
   2  11   7       85.10       84.05      6.95 o 
   3  11   7        2.65       10.48      3.15 o 
  -8  12   7        0.04        7.77      2.79 o 
  -7  12   7       36.09       30.78      4.37 o 
  -6  12   7       13.53        8.71      2.99 o 
  -5  12   7       17.81       15.10      4.34 o 
  -4  12   7        5.29        9.34      2.90 o 
  -3  12   7        6.84        6.42      2.65 o 
  -2  12   7       17.49       21.98      6.48 o 
  -1  12   7        0.09        3.86      2.38 o 
   0  12   7       50.32       48.06      7.62 o 
   1  12   7       15.25       17.49      3.98 o 
   2  12   7       51.72       55.78      4.73 o 
  -7  13   7      139.03      126.55      9.95 o 
  -6  13   7       90.94       96.57     11.02 o 
  -5  13   7       14.88       14.77      3.92 o 
  -4  13   7      248.06      253.31     12.94 o 
  -3  13   7        9.35        6.74      2.68 o 
  -2  13   7        7.34        9.69      3.36 o 
  -1  13   7       75.64       71.09     10.57 o 
   0  13   7      442.49      493.86     10.93 o 
   1  13   7       13.04       11.18      2.45 o 
   2  13   7      254.07      240.36     13.39 o 
  -6  14   7        2.35        4.79      2.98 o 
  -5  14   7       34.97       31.01      5.26 o 
  -4  14   7       70.03       62.95      7.23 o 
  -3  14   7       31.29       30.58      5.30 o 
  -2  14   7        0.55        4.75      2.05 o 
  -1  14   7       40.64       63.25     16.57 o 
   0  14   7        5.59        5.39      4.21 o 
   1  14   7       10.80       10.61      4.06 o 
  -5  15   7        0.68        4.60      2.35 o 
  -4  15   7       11.56        9.30      2.84 o 
  -3  15   7        1.36        3.50      2.48 o 
  -2  15   7       13.12       11.39      4.13 o 
  -1  15   7       25.43       26.49      9.42 o 
 -10   0   8      171.24      149.73     14.14 o 
  -9   0   8      159.60      145.57     26.82 o 
  -8   0   8      602.75      629.24     32.96 o 
  -7   0   8      334.68      368.41     19.30 o 
  -6   0   8       87.10       87.17     10.78 o 
  -5   0   8      148.66      150.94      7.22 o 
  -4   0   8     2717.17     2849.41     86.28 o 
  -3   0   8      110.19      120.55      8.08 o 
  -2   0   8       49.67       59.22      7.62 o 
  -1   0   8      207.00      189.59      7.79 o 
   0   0   8      358.11      329.26     15.14 o 
   1   0   8        0.18        0.16      3.54 o 
   2   0   8       13.23       17.92      6.52 o 
   3   0   8       11.23       17.42      7.77 o 
   4   0   8        0.02        8.86      7.07 o 
 -10   1   8        5.57        5.28      5.96 o 
  -9   1   8        3.10        4.14      3.67 o 
  -8   1   8       20.26       16.48      3.73 o 
  -7   1   8       13.58       23.85      4.08 o 
  -6   1   8      127.09      133.89      5.54 o 
  -5   1   8      300.07      283.12      6.81 o 
  -4   1   8       76.09       79.33      6.46 o 
  -3   1   8      634.43      643.96     13.37 o 
  -2   1   8      178.90      178.95      5.46 o 
  -1   1   8        7.08        7.52      3.11 o 
   0   1   8      534.86      415.01      9.24 o 
   1   1   8      192.86      162.57      5.28 o 
   2   1   8       15.60        7.26      3.07 o 
   3   1   8       12.07       14.39      4.05 o 
   4   1   8        5.04       20.56      5.12 o 
 -10   2   8        0.84        3.03      3.76 o 
  -9   2   8        4.02        4.27      3.50 o 
  -8   2   8        7.96        7.57      2.41 o 
  -7   2   8        9.08        7.09      2.73 o 
  -6   2   8       19.53       24.08      3.72 o 
  -5   2   8        0.01        3.97      2.40 o 
  -4   2   8       41.11       46.49      3.87 o 
  -3   2   8        0.12        0.31      2.63 o 
  -2   2   8        0.10        0.00      2.23 o 
  -1   2   8        9.55       11.95      2.69 o 
   0   2   8        2.50        5.22      2.13 o 
   1   2   8        0.03        3.40      3.42 o 
   2   2   8        0.84        2.91      3.08 o 
   3   2   8        0.20        1.42      3.58 o 
   4   2   8        2.28        6.92      2.71 o 
 -10   3   8        2.73        8.98      3.50 o 
  -9   3   8        0.43        6.63      5.37 o 
  -8   3   8        0.57        3.27      2.72 o 
  -7   3   8        2.46        3.70      2.45 o 
  -6   3   8       33.73       34.32      4.78 o 
  -5   3   8      245.40      224.21      7.42 o 
  -4   3   8      236.89      226.58      7.63 o 
  -3   3   8      325.85      309.65      7.57 o 
  -2   3   8        5.16        4.02      2.14 o 
  -1   3   8        6.01        4.25      2.08 o 
   0   3   8      322.14      271.42      5.78 o 
   1   3   8       79.93       77.06      5.29 o 
   2   3   8        1.31        2.12      2.80 o 
   3   3   8       16.33       19.85      3.75 o 
   4   3   8        2.11        4.31      4.71 o 
 -10   4   8       37.02       33.00      6.14 o 
  -9   4   8       62.53       50.91      7.73 o 
  -8   4   8       74.51       75.00      5.66 o 
  -7   4   8       37.04       36.09      4.63 o 
  -6   4   8       91.53       98.86      8.63 o 
  -5   4   8      715.09      778.65     11.93 o 
  -4   4   8      672.72      644.72     12.67 o 
  -3   4   8      102.19       96.24      6.69 o 
  -2   4   8       15.51       12.66      2.94 o 
  -1   4   8        0.14        0.00      2.32 o 
   0   4   8      156.10      135.90      5.47 o 
   1   4   8       40.87       42.25      4.76 o 
   2   4   8        1.35        5.91      2.80 o 
   3   4   8        8.59       11.75      4.26 o 
   4   4   8        9.48        4.45      4.36 o 
 -10   5   8        0.36        0.72      4.09 o 
  -9   5   8       21.64       20.46      4.57 o 
  -8   5   8      120.56      111.77      8.30 o 
  -7   5   8        0.46        5.19      3.39 o 
  -6   5   8        7.65       10.50      2.51 o 
  -5   5   8      276.64      279.97      6.65 o 
  -4   5   8      575.58      605.73     13.12 o 
  -3   5   8      432.10      476.83      7.71 o 
  -2   5   8        6.41        5.66      2.14 o 
  -1   5   8        0.66        0.00      2.16 o 
   0   5   8       54.88       50.02      4.48 o 
   1   5   8       48.65       29.80      3.56 o 
   2   5   8        1.09        4.40      3.16 o 
   3   5   8        0.27        5.27      3.95 o 
   4   5   8        0.90        1.80      3.11 o 
 -10   6   8        4.68        5.59      3.38 o 
  -9   6   8        2.30        5.32      4.19 o 
  -8   6   8       12.07        6.80      3.16 o 
  -7   6   8        2.12        6.84      2.01 o 
  -6   6   8       39.86       44.88      5.55 o 
  -5   6   8       33.09       36.62      3.43 o 
  -4   6   8      102.31      122.60      8.23 o 
  -3   6   8       30.71       33.47      3.81 o 
  -2   6   8        3.33        6.40      2.57 o 
  -1   6   8       12.28       10.36      2.57 o 
   0   6   8       16.67       11.13      3.14 o 
   1   6   8        1.64        6.49      3.45 o 
   2   6   8        2.94       12.01      3.29 o 
   3   6   8        1.84        5.80      3.10 o 
   4   6   8       11.11        9.13      3.26 o 
  -9   7   8        7.95        9.12      2.96 o 
  -8   7   8        0.08        6.68      2.84 o 
  -7   7   8       22.84       15.07      4.66 o 
  -6   7   8       66.22       76.30      6.54 o 
  -5   7   8       92.06       90.12      7.05 o 
  -4   7   8      622.99      638.77      8.29 o 
  -3   7   8       78.16       73.81      7.10 o 
  -2   7   8      205.30      212.16      6.91 o 
  -1   7   8       47.72       43.32      4.08 o 
   0   7   8       22.95       27.45      3.51 o 
   1   7   8        0.42        5.39      2.89 o 
   2   7   8       15.42       20.89      3.32 o 
   3   7   8        1.36        5.30      2.35 o 
  -9   8   8       17.48       16.21      4.96 o 
  -8   8   8        4.39       10.70      3.31 o 
  -7   8   8        0.70        7.54      2.76 o 
  -6   8   8      349.14      378.57      7.70 o 
  -5   8   8      559.81      598.83     14.20 o 
  -4   8   8        8.79       11.93      2.81 o 
  -3   8   8      398.56      422.39     11.08 o 
  -2   8   8      146.29      143.44      6.24 o 
  -1   8   8       12.68        9.78      2.46 o 
   0   8   8        5.39        8.86      2.30 o 
   1   8   8       25.36       20.99      4.84 o 
   2   8   8        9.79        9.29      3.10 o 
   3   8   8        0.02        4.56      2.63 o 
  -9   9   8        0.84        3.39      3.49 o 
  -8   9   8       10.36        4.33      6.42 o 
  -7   9   8        0.98        6.52      2.56 o 
  -6   9   8        0.94        4.53      2.65 o 
  -5   9   8       16.64       11.86      2.92 o 
  -4   9   8      227.10      274.56     16.86 o 
  -3   9   8       56.86       61.18      7.25 o 
  -2   9   8        0.22        1.05      2.61 o 
  -1   9   8       24.94       26.20      4.28 o 
   0   9   8        2.74        3.48      2.16 o 
   1   9   8        0.80        3.10      2.61 o 
   2   9   8        5.92       10.94      3.46 o 
   3   9   8        0.99        0.65      3.21 o 
  -8  10   8        0.75        7.37      3.62 o 
  -7  10   8        4.62        9.64      4.02 o 
  -6  10   8        0.05        4.85      3.50 o 
  -5  10   8       55.63       56.01      7.11 o 
  -4  10   8        0.37        2.57      2.53 o 
  -3  10   8       16.72       14.41      3.57 o 
  -2  10   8       46.53       46.38      4.65 o 
  -1  10   8       11.45       13.22      4.23 o 
   0  10   8       18.90       23.99      3.42 o 
   1  10   8        1.62        2.88      2.31 o 
   2  10   8        0.72        4.21      2.25 o 
  -7  11   8        0.03        8.60      2.78 o 
  -6  11   8        3.56       10.96      3.06 o 
  -5  11   8        0.21        2.57      2.53 o 
  -4  11   8       12.31       12.72      4.32 o 
  -3  11   8        5.45        5.96      2.29 o 
  -2  11   8       18.54       23.36      4.31 o 
  -1  11   8        5.02        9.01      5.74 o 
   0  11   8      194.26      234.59     22.88 o 
   1  11   8        1.32        2.56      3.09 o 
  -7  12   8       43.96       31.84      6.98 o 
  -6  12   8        2.64        4.13      4.10 o 
  -5  12   8        1.95        1.42      3.25 o 
  -4  12   8        0.15        5.53      3.97 o 
  -3  12   8        1.98        3.56      2.16 o 
  -2  12   8        0.01        6.40      4.33 o 
  -1  12   8      187.39      229.58     29.67 o 
   0  12   8        1.48        7.53      3.02 o 
   1  12   8       31.49       31.49      4.38 o 
  -5  13   8       20.80       15.04      4.86 o 
  -4  13   8        0.45        0.36      3.41 o 
  -3  13   8        7.31       10.39      2.38 o 
  -2  13   8       66.14       78.87      7.72 o 
  -1  13   8        2.26        4.71      3.14 o 
 -10   1   9        5.76        6.17      2.82 o 
  -9   1   9       32.99       27.63      4.76 o 
  -8   1   9       10.30       11.22      4.73 o 
  -7   1   9       22.70       21.46      5.38 o 
  -6   1   9       51.63       59.20      6.16 o 
  -5   1   9       75.13       65.07      9.29 o 
  -4   1   9       25.71       26.23      3.76 o 
  -3   1   9       18.53       13.05      1.96 o 
  -2   1   9      256.41      220.82      6.57 o 
  -1   1   9       21.85       25.44      3.30 o 
   0   1   9        3.59        5.44      1.84 o 
   1   1   9       52.27       58.42      6.55 o 
   2   1   9       55.35       44.68      6.89 o 
   3   1   9       28.57       29.19      5.49 o 
 -10   2   9       15.79       13.42      3.57 o 
  -9   2   9      127.08      115.90     10.33 o 
  -8   2   9        0.00        4.86      2.91 o 
  -7   2   9       88.60       87.96     11.49 o 
  -6   2   9       43.17       43.78      6.73 o 
  -5   2   9      304.35      326.05      8.75 o 
  -4   2   9      151.25      124.95      9.91 o 
  -3   2   9      169.12      157.29      7.54 o 
  -2   2   9      147.79      147.71     10.11 o 
  -1   2   9        2.45        1.87      2.57 o 
   0   2   9       18.67        7.93      4.56 o 
   1   2   9        1.27        3.23      2.49 o 
   2   2   9        0.32        4.29      2.71 o 
   3   2   9       23.24       29.86      5.07 o 
  -9   3   9       29.53       34.58      5.94 o 
  -8   3   9       23.67       21.42      5.08 o 
  -7   3   9       46.28       46.06      4.40 o 
  -6   3   9      560.75      594.88      8.42 o 
  -5   3   9       14.38       12.82      3.27 o 
  -4   3   9       21.59       21.17      3.77 o 
  -3   3   9        2.52        4.40      1.63 o 
  -2   3   9       16.39       18.02      3.08 o 
  -1   3   9        7.44        5.23      2.38 o 
   0   3   9       19.99       18.99      3.45 o 
   1   3   9       49.54       42.24      4.74 o 
   2   3   9       32.39       39.96      5.10 o 
   3   3   9      100.26      137.95     16.85 o 
  -9   4   9        8.34       11.09      4.60 o 
  -8   4   9       17.58       13.23      3.29 o 
  -7   4   9       68.14       67.00      6.66 o 
  -6   4   9       15.65       15.66      2.75 o 
  -5   4   9      178.69      184.65      8.52 o 
  -4   4   9       33.45       29.56      4.41 o 
  -3   4   9       13.76       12.40      2.69 o 
  -2   4   9        0.26        4.96      1.43 o 
  -1   4   9       93.16      100.40     10.76 o 
   0   4   9        1.26        4.75      2.99 o 
   1   4   9       12.19       12.86      2.94 o 
   2   4   9        9.30       15.23      3.34 o 
  -9   5   9       79.61       90.91      8.67 o 
  -8   5   9        0.24        4.55      2.26 o 
  -7   5   9      292.63      320.46      7.00 o 
  -6   5   9       11.26       17.60      3.46 o 
  -5   5   9      671.19      708.32     12.14 o 
  -4   5   9        5.19        4.16      2.94 o 
  -3   5   9        0.03        3.69      2.50 o 
  -2   5   9      140.12      142.20      6.20 o 
  -1   5   9       33.95       30.93      4.14 o 
   0   5   9        3.33       10.66      2.80 o 
   1   5   9       13.65       17.28      3.64 o 
   2   5   9       98.34      119.38      7.63 o 
  -9   6   9       26.54       21.84      5.09 o 
  -8   6   9      165.25      158.77      7.53 o 
  -7   6   9      372.39      411.23      9.03 o 
  -6   6   9       86.66       92.96      8.97 o 
  -5   6   9       43.22       51.31      6.28 o 
  -4   6   9        0.23        2.28      2.36 o 
  -3   6   9       26.79       25.30      4.23 o 
  -2   6   9       21.11       16.26      3.79 o 
  -1   6   9       52.66       47.80      5.01 o 
   0   6   9        3.18        6.53      3.21 o 
   1   6   9        8.21       14.73      3.17 o 
   2   6   9        2.49        3.75      2.85 o 
  -8   7   9        5.57        5.01      2.08 o 
  -7   7   9      263.99      282.24      9.51 o 
  -6   7   9      437.81      455.70     15.41 o 
  -5   7   9      114.69      122.04      7.03 o 
  -4   7   9       19.56       14.51      3.13 o 
  -3   7   9       28.12       29.41      4.15 o 
  -2   7   9        3.75        3.61      2.45 o 
  -1   7   9        2.19        5.10      2.25 o 
   0   7   9       37.87       32.77      4.42 o 
   1   7   9       33.38       26.68      3.52 o 
   2   7   9       22.53       18.36      3.45 o 
  -8   8   9       91.23       78.32      9.19 o 
  -7   8   9      111.49      114.90      7.45 o 
  -6   8   9        8.98        7.62      2.08 o 
  -5   8   9      163.66      175.06     10.26 o 
  -4   8   9       24.23       24.03      3.49 o 
  -3   8   9        5.25        3.94      1.93 o 
  -2   8   9       16.53       13.78      3.52 o 
  -1   8   9       80.12       62.72      6.75 o 
   0   8   9        2.49        6.13      2.34 o 
   1   8   9        9.45        9.63      2.80 o 
  -7   9   9       64.36       63.40      6.01 o 
  -6   9   9        3.90        8.07      3.61 o 
  -5   9   9      390.94      408.43     10.74 o 
  -4   9   9       31.11       27.95      3.98 o 
  -3   9   9       18.86       13.99      3.95 o 
  -2   9   9       86.56       89.31      6.99 o 
  -1   9   9        7.30       10.98      3.13 o 
   0   9   9        1.17        0.00      3.75 o 
   1   9   9        6.80        9.05      2.37 o 
  -7  10   9       57.44       49.32      9.50 o 
  -6  10   9        0.96        8.40      3.65 o 
  -5  10   9        1.42        3.67      3.31 o 
  -4  10   9       37.31       36.74      5.19 o 
  -3  10   9       16.92       13.59      2.70 o 
  -2  10   9       24.02       20.16      3.36 o 
  -1  10   9        0.54        7.79      2.67 o 
   0  10   9        0.34        2.47      3.96 o 
  -5  11   9       50.70       55.42      6.84 o 
  -4  11   9       62.30       72.06      7.01 o 
  -3  11   9       18.13       24.86      5.49 o 
  -2  11   9       23.75       23.47      3.84 o 
  -1  11   9        0.01        2.22      2.41 o 
  -8   0  10        7.77        8.79      5.95 o 
  -7   0  10       11.22       11.32      5.65 o 
  -6   0  10      181.54      208.82     15.91 o 
  -5   0  10      171.89      186.06     15.68 o 
  -4   0  10      111.04       96.70     15.92 o 
  -3   0  10       56.69       76.66      8.35 o 
  -2   0  10       18.07       16.05      5.16 o 
  -1   0  10       35.65       25.92      5.24 o 
   0   0  10       19.99       25.52      7.29 o 
   1   0  10       68.71       87.22     11.89 o 
  -8   1  10        0.34        0.99      3.74 o 
  -7   1  10       42.39       32.89      5.21 o 
  -6   1  10       34.04       28.18      4.64 o 
  -5   1  10       72.60       74.55      8.44 o 
  -4   1  10       43.98       33.93      5.43 o 
  -3   1  10        3.91        0.87      1.99 o 
  -2   1  10       10.05        5.00      2.62 o 
  -1   1  10        0.00        4.73      1.91 o 
   0   1  10       11.87        9.98      3.59 o 
   1   1  10        8.73        7.55      4.00 o 
  -8   2  10        2.77        5.79      2.83 o 
  -7   2  10        8.64       14.11      4.20 o 
  -6   2  10       11.29       15.41      4.45 o 
  -5   2  10        4.80        8.07      3.19 o 
  -4   2  10        0.20        0.82      2.12 o 
  -3   2  10        1.92        6.79      2.60 o 
  -2   2  10        0.94        4.94      1.69 o 
  -1   2  10       16.54       17.36      2.78 o 
   0   2  10        0.04        6.06      2.66 o 
   1   2  10        0.17        1.36      3.72 o 
  -8   3  10        1.25        7.16      4.65 o 
  -7   3  10       60.49       56.83      6.88 o 
  -6   3  10        2.12        4.92      2.63 o 
  -5   3  10       13.27       14.64      3.00 o 
  -4   3  10       24.64       20.32      3.65 o 
  -3   3  10        4.88       10.99      2.85 o 
  -2   3  10       16.66       13.65      2.36 o 
  -1   3  10        1.86        5.94      2.24 o 
   0   3  10       80.73       88.82      6.20 o 
   1   3  10       12.80        8.37      3.60 o 
  -8   4  10      141.43      132.45     13.74 o 
  -7   4  10        0.85        2.35      4.56 o 
  -6   4  10       22.10       22.13      3.38 o 
  -5   4  10      114.27      121.19      7.15 o 
  -4   4  10       44.75       39.71      5.02 o 
  -3   4  10       47.96       46.28      6.15 o 
  -2   4  10       11.45       15.80      4.68 o 
  -1   4  10       77.75       83.48      6.25 o 
   0   4  10       19.46       18.42      4.31 o 
  -8   5  10       67.42       52.50      9.04 o 
  -7   5  10        4.58        7.72      3.00 o 
  -6   5  10        6.79        8.38      2.70 o 
  -5   5  10        6.34        5.81      3.65 o 
  -4   5  10       14.62       14.63      3.63 o 
  -3   5  10        4.10        4.40      2.31 o 
  -2   5  10       11.52        8.90      3.13 o 
  -1   5  10        0.01        3.98      2.44 o 
   0   5  10        1.94        3.25      3.00 o 
  -7   6  10        0.03        2.10      2.89 o 
  -6   6  10       30.04       23.06      3.87 o 
  -5   6  10        3.03        7.73      2.85 o 
  -4   6  10       12.21       13.72      2.93 o 
  -3   6  10       16.62       12.98      3.32 o 
  -2   6  10        2.83        6.66      3.82 o 
  -1   6  10       91.92       88.35     10.40 o 
   0   6  10        3.87        5.15      2.45 o 
  -7   7  10      439.23      473.20     13.26 o 
  -6   7  10      165.57      185.86     13.65 o 
  -5   7  10        4.78        1.62      2.69 o 
  -4   7  10        2.79        3.91      2.14 o 
  -3   7  10       39.41       31.78      4.36 o 
  -2   7  10        1.93        3.62      3.31 o 
  -1   7  10        8.48       18.98      3.40 o 
  -6   8  10        2.91        1.66      2.47 o 
  -5   8  10      125.09      134.41      9.62 o 
  -4   8  10       40.61       45.48      4.76 o 
  -3   8  10        2.83        5.76      2.99 o 
  -2   8  10        0.13        2.11      2.37 o 
  -4   9  10       31.86       24.46      3.69 o 
  -6   1  11       13.00       11.01      3.10 o 
  -5   1  11        0.03        2.67      3.09 o 
  -4   1  11       18.51       14.79      3.00 o 
  -3   1  11       66.16       71.10      6.51 o 
  -2   1  11       18.76       17.46      3.26 o 
  -6   2  11       17.81       15.96      3.98 o 
  -5   2  11        0.05        1.56      4.00 o 
  -4   2  11        0.68        1.84      3.04 o 
  -3   2  11        2.54        7.87      2.86 o 
  -5   3  11       26.49       34.44      5.08 o 
  -4   3  11        5.57        1.40      2.74 o 
  -3   3  11       49.73       57.54      7.94 o 
  -4   4  11       13.43       12.75      2.64 o 
                                                 
